# Supplementary material for: Availability of Receptors for Advanced Glycation End-Products (RAGE) Influences Differential Transcriptome Expression in Lungs from Mice Exposed to Chronic Secondhand Smoke (SHS)
Source: Int J Mol Sci. 2024 Apr 30;25(9):4940. doi: 10.3390/ijms25094940 (PMC11084232; doi:10.3390/ijms25094940)
Supplement: Supplementary file 1 [file ijms-25-04940-s001.zip]

Archive with 4 entries (4 files):
- IJMS-2931548_Gene_Counts.tsv
- __MACOSX/._IJMS-2931548_Gene_Counts.tsv
- IJMS-2931548_Seq_Template.xlsx
- __MACOSX/._IJMS-2931548_Seq_Template.xlsx
