# Supplementary material for: Availability of Receptors for Advanced Glycation End-Products (RAGE) Influences Differential Transcriptome Expression in Lungs from Mice Exposed to Chronic Secondhand Smoke (SHS)
Source: Int J Mol Sci. 2024 Apr 30;25(9):4940. doi: 10.3390/ijms25094940 (PMC11084232; doi:10.3390/ijms25094940)
Supplement: Supplementary file 1 [file ijms-25-04940-s001.zip › IJMS-2931548_Gene_Counts.tsv]

gene_id	WT_RA_3m_1	WT_RA_3m_2	WT_RA_3m_3	WT_RA_3m_4	WT_SHS_3m_1	WT_SHS_3m_2	WT_SHS_3m_3	RKO_SHS_3m_1	RKO_SHS_3m_2	RKO_SHS_3m_3	RKO_SHS_3m_4	WTSHS_SG_3m1	WTSHS_SG_3m2	WTSHS_SG_3m3	WTSHS_SG_3m4	WT_RA_6m_1	WT_RA_6m_2	WT_RA_6m_3	WT_RA_6m_4	WT_SHS_6m_1	WT_SHS_6m_2	WT_SHS_6m_3	WT_SHS_6m_4	RKO_SHS_6m_1	RKO_SHS_6m_2	RKO_SHS_6m_3	RKO_SHS_6m_4	WTSHS_SG_6m1	WTSHS_SG_6m2	WTSHS_SG_6m3	WTSHS_SG_6m4	gene_name	gene_chr	gene_start	gene_end	gene_strand	gene_length	gene_biotype	gene_description	tf_family
ENSMUSG00000024653	2145003	1982615	2666715	1309941	1760754	1185343	930061	1327722	1314540	1050157	1284819	1032677	1304855	905633	1405898	2301782	1945039	1328980	1255384	1188521	1178918	2467120	2900263	1417827	1387243	857307	831331	975477	964524	1130482	820519	Scgb1a1	19	9061000	9065322	-	476	protein_coding	secretoglobin, family 1A, member 1 (uteroglobin) [Source:MGI Symbol;Acc:MGI:98919]	-
ENSMUSG00000022097	69899	221381	36596	217088	301756	414182	424555	472429	521449	485348	474738	450411	291408	459146	329780	409733	169222	387745	366098	445817	382860	45835	16427	491158	603367	450619	483500	181222	317964	543087	401603	Sftpc	14	70758389	70761521	-	1034	protein_coding	surfactant associated protein C [Source:MGI Symbol;Acc:MGI:109517]	-
ENSMUSG00000064351	182313	226595	292465	155857	193356	182319	162072	173404	206830	198740	167963	162530	225361	185813	192378	159927	223566	147000	172414	208715	170179	187814	231434	150001	201783	141057	123672	199833	199407	285757	184774	mt-Co1	MT	5328	6872	+	1545	protein_coding	mitochondrially encoded cytochrome c oxidase I [Source:MGI Symbol;Acc:MGI:102504]	-
ENSMUSG00000025150	211184	217996	263325	144953	189707	155749	118757	157529	116253	118914	110627	126896	141742	118090	166263	190053	215817	149184	116314	175367	168873	208408	279174	128387	210080	111538	115180	99438	99354	122806	99078	Cbr2	11	120620315	120622940	-	1327	protein_coding	carbonyl reductase 2 [Source:MGI Symbol;Acc:MGI:107200]	-
ENSMUSG00000052974	133087	161910	172952	105843	132813	102530	67431	104058	94301	104907	90100	76218	100521	76237	106028	172060	147973	100639	100391	99030	106796	143293	205906	101664	131736	66850	70177	58727	52868	57107	46898	Cyp2f2	7	26819334	26833085	+	2025	protein_coding	cytochrome P450, family 2, subfamily f, polypeptide 2 [Source:MGI Symbol;Acc:MGI:88608]	-
ENSMUSG00000064370	88133	108222	136046	75685	85548	78506	65823	88769	101096	89668	78923	71450	110521	81776	93912	76571	105101	74289	85164	86986	72391	92086	119918	72860	90377	70896	55223	97994	90925	121795	80119	mt-Cytb	MT	14145	15288	+	1144	protein_coding	mitochondrially encoded cytochrome b [Source:MGI Symbol;Acc:MGI:102501]	-
ENSMUSG00000119584	90754	103249	217796	155274	72184	41185	35232	65041	90614	80352	70956	95676	70403	46079	123240	70235	37570	77225	88332	62544	79054	83272	114898	100570	76916	78026	142224	43726	100920	125290	72780	Rn18s-rs5	17	40157244	40159092	+	1849	rRNA	18s RNA, related sequence 5 [Source:MGI Symbol;Acc:MGI:107222]	-
ENSMUSG00000069516	9633	52360	5937	47254	57215	83862	86918	110487	135522	116197	101394	95167	59510	106613	58139	83198	24525	63549	55066	119684	114243	9403	5363	110160	157663	144138	138983	40149	79285	126142	87684	Lyz2	10	117113236	117118226	-	1316	protein_coding	lysozyme 2 [Source:MGI Symbol;Acc:MGI:96897]	-
ENSMUSG00000037742	68800	98609	83666	67214	79487	86779	73060	72579	78328	71145	74997	72384	73491	72373	66681	80530	78979	70801	81114	97845	74909	63293	72469	70209	90527	71596	63619	77113	82962	120528	89331	Eef1a1	9	78385731	78396433	-	2493	protein_coding	eukaryotic translation elongation factor 1 alpha 1 [Source:MGI Symbol;Acc:MGI:1096881]	-
ENSMUSG00000056370	47350	56391	49467	52202	72116	95253	77636	70132	85577	86308	78369	75405	57275	69207	55817	60713	57818	63370	61234	86471	67545	47174	60233	77728	116648	75546	95765	41665	65637	95450	61290	Sftpb	6	72281594	72291354	+	2022	protein_coding	surfactant associated protein B [Source:MGI Symbol;Acc:MGI:109516]	-
ENSMUSG00000026879	55993	59099	41796	53407	73938	84196	70326	52701	65539	54055	58748	65508	66102	71413	61085	68096	72941	53834	68816	100807	70002	49859	66638	54260	75034	52629	49094	63998	65524	96580	65096	Gsn	2	35146392	35197904	+	3157	protein_coding	gelsolin [Source:MGI Symbol;Acc:MGI:95851]	-
ENSMUSG00000064341	66030	75434	99176	51821	64222	52572	44121	60261	74833	63546	56432	44661	65395	57700	64050	69753	82810	59040	62227	59205	53402	73520	83812	50054	65274	48018	38042	64138	60463	83760	52736	mt-Nd1	MT	2751	3707	+	957	protein_coding	mitochondrially encoded NADH dehydrogenase 1 [Source:MGI Symbol;Acc:MGI:101787]	-
ENSMUSG00000049775	38821	56469	41752	38988	54781	56494	51498	80971	79753	67659	74187	57053	47924	58849	47553	82876	62383	71887	66796	57117	48655	37502	31500	67658	83014	65494	54095	42503	48129	79447	48736	Tmsb4x	X	165990089	165992311	-	1371	protein_coding	thymosin, beta 4, X chromosome [Source:MGI Symbol;Acc:MGI:99510]	-
ENSMUSG00000064345	56982	74977	86450	53414	50487	44740	37543	53653	70905	55977	47443	42362	67244	48138	56732	54989	66106	51549	46176	49235	43192	60183	73092	48395	53721	43768	33190	60703	59224	71653	40862	mt-Nd2	MT	3914	4951	+	1038	protein_coding	mitochondrially encoded NADH dehydrogenase 2 [Source:MGI Symbol;Acc:MGI:102500]	-
ENSMUSG00000021789	26516	49036	15155	41087	39118	63995	51803	63598	84479	76147	72642	52918	36877	52699	40344	51921	34407	42893	43338	66627	55762	15747	16795	67429	92077	75824	83297	32603	53060	76602	48200	Sftpa1	14	40853739	40858409	+	2860	protein_coding	surfactant associated protein A1 [Source:MGI Symbol;Acc:MGI:109518]	-
ENSMUSG00000031722	60696	64763	65010	44802	56338	45146	30584	44656	47137	47095	48215	31454	33682	39270	44638	86115	81807	49726	54039	35811	35082	75564	92102	50848	67483	38184	41827	26508	31211	32991	27090	Hp	8	110301760	110305804	-	1606	protein_coding	haptoglobin [Source:MGI Symbol;Acc:MGI:96211]	-
ENSMUSG00000064363	51531	59961	79545	38936	49654	44083	35345	46735	54443	45665	41528	39146	60429	42572	54050	45271	63668	42705	47430	44213	36816	50709	73782	38467	49092	38028	29706	49601	46368	60384	41045	mt-Nd4	MT	10167	11544	+	1378	protein_coding	mitochondrially encoded NADH dehydrogenase 4 [Source:MGI Symbol;Acc:MGI:102498]	-
ENSMUSG00000052305	20101	60921	9736	35886	45172	73872	40932	21252	17599	21332	9883	42418	38215	51606	52260	75764	30583	60159	123896	80569	153492	9933	7610	15312	22244	24992	9073	58273	22623	79233	50526	Hbb-bs	7	103475741	103477303	-	768	protein_coding	hemoglobin, beta adult s chain [Source:MGI Symbol;Acc:MGI:5474852]	-
ENSMUSG00000029580	46222	33027	33851	22720	42970	39467	40298	46383	56650	52143	49803	44932	39649	50441	39953	49499	42070	42967	32106	53167	39382	26835	25591	45768	64151	40460	41967	41736	40068	52798	36756	Actb	5	142888870	142892509	-	2679	protein_coding	actin, beta [Source:MGI Symbol;Acc:MGI:87904]	-
ENSMUSG00000053279	52851	71191	60848	47574	49324	52632	46376	36487	35164	33209	26708	28897	34331	33001	44434	58188	45488	29845	32236	41024	57631	44289	61234	28110	47878	30357	20593	42622	43634	38735	33151	Aldh1a1	19	20470079	20620829	+	4937	protein_coding	aldehyde dehydrogenase family 1, subfamily A1 [Source:MGI Symbol;Acc:MGI:1353450]	-
ENSMUSG00000026701	52418	55264	49312	38336	45592	55025	49024	38004	37411	33689	28206	32589	33543	31408	39656	45732	45032	29753	28675	49606	44761	30964	37566	29420	54232	35148	33907	38138	42631	44473	36148	Prdx6	1	161067682	161078789	-	4804	protein_coding	peroxiredoxin 6 [Source:MGI Symbol;Acc:MGI:894320]	-
ENSMUSG00000064367	32399	45498	57932	39615	36602	36019	30442	37740	52311	46515	35924	29766	51584	38519	34338	27433	35501	26004	31513	38107	28744	38389	48151	28494	40071	32993	25081	50908	46784	59245	37068	mt-Nd5	MT	11742	13565	+	1824	protein_coding	mitochondrially encoded NADH dehydrogenase 5 [Source:MGI Symbol;Acc:MGI:102496]	-
ENSMUSG00000054986	37627	46619	48886	36769	40635	41408	25493	43178	39899	40721	36136	27213	31960	32584	32069	29955	35513	25296	23121	52061	34193	45787	48830	34038	54629	39882	32538	32265	32638	35802	25429	Sec14l3	11	4014841	4027736	+	2784	protein_coding	SEC14-like lipid binding 3 [Source:MGI Symbol;Acc:MGI:3617848]	-
ENSMUSG00000034994	27849	37934	31465	31200	38272	45224	38291	33704	35938	35042	35434	36692	33843	34037	31209	35851	37734	33986	34073	51722	38453	25366	30978	34803	48801	34835	34446	33951	35984	52752	40168	Eef2	10	81012465	81018332	+	3324	protein_coding	eukaryotic translation elongation factor 2 [Source:MGI Symbol;Acc:MGI:95288]	-
ENSMUSG00000038791	53854	66099	64725	29243	39382	26621	24252	36067	33290	28253	23860	17318	18479	20114	32611	73800	52942	41076	35573	24097	35307	57604	84170	33802	48085	28831	24597	20642	17101	23595	14113	Scgb3a2	18	43897354	43900464	+	880	protein_coding	secretoglobin, family 3A, member 2 [Source:MGI Symbol;Acc:MGI:2153470]	-
ENSMUSG00000024661	33641	37898	36872	31108	45940	49673	41416	28668	36344	27901	31921	25116	26890	32084	26401	45030	39091	28572	31056	43745	36556	35730	46411	27616	46712	32663	29601	35934	43502	52159	34621	Fth1	19	9957962	9962462	+	3469	protein_coding	ferritin heavy polypeptide 1 [Source:MGI Symbol;Acc:MGI:95588]	-
ENSMUSG00000069919	13765	37274	6946	24306	41709	76827	38935	14210	13804	19977	6775	23995	28305	56339	33447	50975	30649	47202	89367	70239	116771	10437	9419	12422	18644	18464	7664	49733	16643	63576	36470	Hba-a1	11	32233511	32234465	+	812	protein_coding	hemoglobin alpha, adult chain 1 [Source:MGI Symbol;Acc:MGI:96015]	-
ENSMUSG00000024140	23665	38382	21836	39124	34646	53543	42395	18025	26966	23225	21606	44604	42456	39533	33767	34780	35295	30359	39510	52147	34975	19569	22065	18362	30126	22873	20514	44959	48640	73269	46040	Epas1	17	87061128	87140838	+	5590	protein_coding	endothelial PAS domain protein 1 [Source:MGI Symbol;Acc:MGI:109169]	-
ENSMUSG00000060126	29843	39599	35790	26844	37883	37847	33701	31555	33833	29155	30966	32228	31112	31633	33962	53385	40593	38437	37587	38866	31950	31147	33346	31879	40535	31182	26193	30234	32518	48111	34540	Tpt1	14	76082533	76085965	+	2380	protein_coding	tumor protein, translationally-controlled 1 [Source:MGI Symbol;Acc:MGI:104890]	-
ENSMUSG00000068874	30414	27080	32345	25663	58439	56429	50203	22843	24491	19321	19152	19121	20870	20008	26181	31254	32715	20323	17288	25456	24421	34025	45750	20792	41040	23367	23618	40788	40871	44501	37973	Selenbp1	3	94840367	94852069	+	2273	protein_coding	selenium binding protein 1 [Source:MGI Symbol;Acc:MGI:96825]	-
ENSMUSG00000015452	16481	28169	11339	27491	47279	75237	55582	462	403	363	353	42776	36303	54601	28493	40593	37737	47798	44039	69559	43764	8826	5745	359	581	375	295	44093	57269	73748	48906	Ager	17	34816836	34819910	+	2141	protein_coding	advanced glycosylation end product-specific receptor [Source:MGI Symbol;Acc:MGI:893592]	-
ENSMUSG00000023944	30566	31116	25344	28318	28929	44080	54704	19135	32069	26720	24433	24299	32043	32884	27375	33825	25852	26206	24220	41518	29684	21975	23944	26011	35345	24781	20343	30374	32825	46628	29704	Hsp90ab1	17	45878701	45884197	-	2999	protein_coding	heat shock protein 90 alpha (cytosolic), class B member 1 [Source:MGI Symbol;Acc:MGI:96247]	-
ENSMUSG00000003477	19743	24567	14167	30970	26210	37838	29817	23922	19676	19866	18173	54034	42359	39684	40878	29439	35449	39139	27115	67236	46558	11526	14256	17991	22908	18848	14717	25636	28894	44088	28580	Inmt	6	55147611	55152028	-	1600	protein_coding	indolethylamine N-methyltransferase [Source:MGI Symbol;Acc:MGI:102963]	-
ENSMUSG00000092274	27104	23133	28532	24381	36601	20798	27512	27857	37741	26004	31752	26341	23632	27465	36514	16161	55081	27844	14605	20581	13753	31495	31165	23419	44492	16843	24325	36653	32957	29855	34132	Neat1	19	5874736	5895898	-	21163	lncRNA	nuclear paraspeckle assembly transcript 1 (non-protein coding) [Source:MGI Symbol;Acc:MGI:1914211]	-
ENSMUSG00000017723	33619	42201	37387	21828	34071	26502	22421	29883	26114	24114	24071	22990	21596	16613	27511	40685	30843	26968	29161	25961	29575	40095	57029	27677	37709	20313	24772	14185	14912	21177	14868	Wfdc2	2	164404333	164410430	+	1140	protein_coding	WAP four-disulfide core domain 2 [Source:MGI Symbol;Acc:MGI:1914951]	-
ENSMUSG00000037071	4193	10083	2697	15986	16046	27146	23475	30231	68839	67029	48391	12220	18323	23207	9397	16928	10132	17154	24851	29697	17275	5270	5601	45357	57925	48502	34246	21209	30630	61094	22250	Scd1	19	44382894	44396318	-	4892	protein_coding	stearoyl-Coenzyme A desaturase 1 [Source:MGI Symbol;Acc:MGI:98239]	-
ENSMUSG00000069833	11062	18579	12609	18937	21445	35204	30077	33665	33290	31491	25998	26283	23804	34834	18604	21556	20561	20419	19786	43564	25201	9986	10247	22179	36246	31624	25067	30332	33003	46741	29612	Ahnak	19	8966648	9054278	+	19938	protein_coding	AHNAK nucleoprotein (desmoyokin) [Source:MGI Symbol;Acc:MGI:1316648]	-
ENSMUSG00000018593	9629	14546	7674	12662	18435	34053	27995	32047	39800	34778	34873	24657	20596	32042	13922	17478	16324	22028	22326	28684	20515	7542	6657	22132	38826	35794	27229	26222	31889	49445	24936	Sparc	11	55285326	55314009	-	3788	protein_coding	secreted acidic cysteine rich glycoprotein [Source:MGI Symbol;Acc:MGI:98373]	-
ENSMUSG00000015656	33834	26073	18729	21634	18120	30397	38963	14521	26474	16880	15414	20876	26681	23039	24787	25343	19609	22439	14324	33169	23656	10773	8865	21859	37562	30543	21863	28381	29630	36354	25885	Hspa8	9	40712280	40721383	+	4301	protein_coding	heat shock protein 8 [Source:MGI Symbol;Acc:MGI:105384]	-
ENSMUSG00000029375	4513	6587	5062	6802	21447	25937	21749	27782	48449	46054	41306	15934	8588	29406	8841	28331	19762	27898	31279	15032	15426	15108	10745	35567	39335	34588	29588	16386	31415	39776	25202	Cxcl15	5	90942393	90950926	+	2127	protein_coding	chemokine (C-X-C motif) ligand 15 [Source:MGI Symbol;Acc:MGI:1339941]	-
ENSMUSG00000021242	17758	22693	19584	19207	25303	27257	22370	26328	29796	27890	26666	21469	17985	23858	20548	23317	20431	20592	21259	24722	20277	18109	20470	28059	36530	25240	30342	15855	21689	28561	28038	Npc2	12	84801336	84819926	-	5438	protein_coding	NPC intracellular cholesterol transporter 2 [Source:MGI Symbol;Acc:MGI:1915213]	-
ENSMUSG00000062825	32884	15876	20187	11726	37129	32215	20216	21407	24961	25316	25185	23202	20073	24668	20979	22648	23512	22302	21211	28692	21833	16571	13228	21962	33100	21638	19371	24959	24810	33184	22256	Actg1	11	120236516	120239368	-	2658	protein_coding	actin, gamma, cytoplasmic 1 [Source:MGI Symbol;Acc:MGI:87906]	-
ENSMUSG00000050708	27016	27987	26733	19590	32436	31860	32585	18608	18230	19625	17149	17723	17216	17768	19062	35587	30064	21956	21631	23621	28558	19106	25272	19038	29669	18062	17750	20062	21666	26857	19171	Ftl1	7	45107368	45109308	-	1340	protein_coding	ferritin light polypeptide 1 [Source:MGI Symbol;Acc:MGI:95589]	-
ENSMUSG00000056973	35599	42915	41739	30194	24553	20428	17271	21909	19647	18391	17655	19634	21216	15128	25676	26379	26665	18973	18115	24712	25886	24186	31744	17702	25044	16096	13773	14789	15867	20424	15643	Ces1d	8	93892696	93924466	-	2369	protein_coding	carboxylesterase 1D [Source:MGI Symbol;Acc:MGI:2148202]	-
ENSMUSG00000055322	10608	14968	7827	21098	22942	37759	30404	18535	24420	21561	20148	25821	21616	27253	17129	14388	18770	18050	19453	34741	21978	6911	6834	15129	28319	21888	23255	29164	34458	50112	29276	Tns1	1	73949390	74163608	-	16465	protein_coding	tensin 1 [Source:MGI Symbol;Acc:MGI:104552]	-
ENSMUSG00000073411	13615	18760	10853	15533	26417	26213	20940	17443	24331	19588	28570	24215	18023	20375	15430	20578	23562	19424	27281	31007	21445	11920	12480	18584	27141	20952	21608	30301	30663	44255	32791	H2-D1	17	35481706	35486475	+	2579	protein_coding	histocompatibility 2, D region locus 1 [Source:MGI Symbol;Acc:MGI:95896]	-
ENSMUSG00000029188	4259	12690	2673	15336	15146	28711	25688	25702	33296	34732	30560	22388	15811	34680	14320	17331	9315	16899	17840	33622	24604	3463	1156	27553	35064	29715	31671	16734	31956	44139	34649	Slc34a2	5	53195423	53229006	+	5013	protein_coding	solute carrier family 34 (sodium phosphate), member 2 [Source:MGI Symbol;Acc:MGI:1342284]	-
ENSMUSG00000020719	23228	21194	28178	22755	23412	17611	18006	16241	23347	20303	22297	19227	22427	20723	20229	21024	26704	18155	14896	26444	18678	26322	26113	15966	24131	14597	15687	24550	24280	31617	23790	Ddx5	11	106671181	106680011	-	5775	protein_coding	DEAD box helicase 5 [Source:MGI Symbol;Acc:MGI:105037]	-
ENSMUSG00000061232	14041	17492	12243	14290	27300	21832	19155	17196	25502	20183	31975	24919	16825	17646	15749	20720	23276	19491	29130	26954	18921	7708	7977	19245	26354	18760	21246	28682	26521	41515	30195	H2-K1	17	34214991	34219321	-	2938	protein_coding	histocompatibility 2, K1, K region [Source:MGI Symbol;Acc:MGI:95904]	-
ENSMUSG00000022108	16391	24459	17358	18896	20523	25575	18633	17265	21085	17738	18668	22216	21412	22301	18238	24140	21176	19992	21753	29871	22545	14330	15426	16552	23802	19124	15854	21707	23237	33576	23531	Itm2b	14	73599666	73622729	-	2732	protein_coding	integral membrane protein 2B [Source:MGI Symbol;Acc:MGI:1309517]	-
ENSMUSG00000007892	20581	23758	25411	15531	20676	22004	17850	21544	18721	16931	18526	19153	19208	18354	21126	31224	27959	24059	21518	23546	18096	18208	21353	19398	25478	18866	15854	15168	15914	27226	20372	Rplp1	9	61820566	61821824	-	499	protein_coding	ribosomal protein, large, P1 [Source:MGI Symbol;Acc:MGI:1927099]	-
ENSMUSG00000023010	15377	18498	16493	15709	23630	25420	21130	20403	23645	23181	22551	20128	18021	20414	16128	22374	22758	19492	19708	26107	20792	15593	21851	22039	29540	18098	20726	17255	19589	26273	19383	Tmbim6	15	99290763	99307930	+	4578	protein_coding	transmembrane BAX inhibitor motif containing 6 [Source:MGI Symbol;Acc:MGI:99682]	-
ENSMUSG00000020315	9117	15277	8972	16626	17288	28181	22473	16538	21236	18473	17963	24166	21661	27805	14740	16581	14730	16566	17533	38909	22204	9016	8076	13373	21555	21612	15788	28822	30171	43192	27757	Sptbn1	11	30049395	30218175	-	17492	protein_coding	spectrin beta, non-erythrocytic 1 [Source:MGI Symbol;Acc:MGI:98388]	-
ENSMUSG00000024610	15400	16041	11849	11330	22256	16701	17003	14175	22102	17479	24035	19391	14624	17538	12508	18436	24633	21999	26907	24986	19940	8391	8468	16700	23853	16815	21018	21902	23335	37644	34032	Cd74	18	60936920	60945724	+	1679	protein_coding	CD74 antigen (invariant polypeptide of major histocompatibility complex, class II antigen-associated) [Source:MGI Symbol;Acc:MGI:96534]	-
ENSMUSG00000038393	29006	14357	20828	13302	21417	20151	17358	12455	17472	13872	14333	15623	16954	19476	15439	19327	20745	13284	16627	23576	21845	18877	13770	12567	20053	13748	11543	24776	20792	38945	30468	Txnip	3	96465273	96469199	+	3123	protein_coding	thioredoxin interacting protein [Source:MGI Symbol;Acc:MGI:1889549]	-
ENSMUSG00000022505	6452	11732	6253	11122	13082	25478	15245	28050	27691	25919	23830	14932	14227	22297	10180	11804	11486	10960	12309	29219	17235	6094	4908	19743	34465	37444	25917	21137	27643	33984	20216	Emp2	16	10099613	10131832	-	8644	protein_coding	epithelial membrane protein 2 [Source:MGI Symbol;Acc:MGI:1098726]	-
ENSMUSG00000007655	8779	17671	6899	15041	16648	24541	23291	15949	19137	16305	16718	25794	20413	23524	15625	15465	15840	19369	22221	28884	16781	6358	4331	13741	21587	18249	16236	23605	25099	37422	25388	Cav1	6	17306334	17341451	+	3444	protein_coding	caveolin 1, caveolae protein [Source:MGI Symbol;Acc:MGI:102709]	-
ENSMUSG00000032786	37186	25801	28752	17875	38000	21367	13612	14485	11541	10596	9769	13445	17340	12895	22928	19504	22624	16237	11406	20676	23868	22374	32856	10721	27017	12771	13543	11919	11653	12005	9262	Alas1	9	106110654	106125853	-	6174	protein_coding	aminolevulinic acid synthase 1 [Source:MGI Symbol;Acc:MGI:87989]	-
ENSMUSG00000029455	18591	22320	20906	18399	20938	23416	18090	12404	14255	13462	13222	16470	18026	15258	15875	20565	22709	15429	17099	25323	19551	16589	21348	13963	18238	11530	12438	16187	18007	23368	15358	Aldh2	5	121704090	121731887	-	5126	protein_coding	aldehyde dehydrogenase 2, mitochondrial [Source:MGI Symbol;Acc:MGI:99600]	-
ENSMUSG00000064368	16414	19464	24306	15429	16724	13925	11443	20180	24280	18535	16672	13669	24104	17019	19193	13624	18720	14744	17370	16328	13693	16461	24782	15954	17528	15403	11162	19811	18764	26194	16914	mt-Nd6	MT	13552	14070	-	519	protein_coding	mitochondrially encoded NADH dehydrogenase 6 [Source:MGI Symbol;Acc:MGI:102495]	-
ENSMUSG00000024164	8893	6861	9764	5624	20981	17779	10905	14716	18753	17407	22697	14330	18500	25624	17230	9916	21850	28068	22809	30839	21948	10061	14859	14511	16271	15360	13182	24373	25535	21941	20832	C3	17	57510970	57535136	-	5143	protein_coding	complement component 3 [Source:MGI Symbol;Acc:MGI:88227]	-
ENSMUSG00000030739	12006	9936	12040	11113	20501	23880	21172	19557	20140	21173	18196	13312	13676	17156	14288	14560	15958	14981	15000	22330	15485	12557	19039	19920	30198	19241	23324	12675	13919	20803	15378	Myh14	7	44255227	44320267	-	7273	protein_coding	myosin, heavy polypeptide 14 [Source:MGI Symbol;Acc:MGI:1919210]	-
ENSMUSG00000001175	11817	15781	15799	11859	16786	19177	14244	17958	20320	17634	18712	13419	13462	17565	11811	18143	15178	14588	14966	21350	15769	15552	18566	16866	24621	19970	15443	16885	19338	24959	16433	Calm1	12	100165694	100176073	+	4706	protein_coding	calmodulin 1 [Source:MGI Symbol;Acc:MGI:88251]	-
ENSMUSG00000018339	8706	17891	6110	20407	13048	19853	21975	13830	19470	15325	15452	22097	15733	18119	19633	23581	22576	15195	17973	23367	20005	5186	5268	11481	22420	16360	12485	16050	21231	27245	13662	Gpx3	11	54793279	54801203	+	1813	protein_coding	glutathione peroxidase 3 [Source:MGI Symbol;Acc:MGI:105102]	-
ENSMUSG00000032399	14266	18966	16145	13857	17766	18372	15546	15853	16827	15094	15623	16199	16213	15956	15852	19768	17670	17261	18446	20849	15745	12663	14643	16304	19556	15695	13598	16443	16450	25723	18007	Rpl4	9	64080657	64085948	+	2007	protein_coding	ribosomal protein L4 [Source:MGI Symbol;Acc:MGI:1915141]	-
ENSMUSG00000030218	13757	18372	11062	14319	13794	16744	18129	14070	17979	11900	22511	25550	21788	17683	15371	18018	15578	21628	22660	19776	15148	16514	15346	13008	17097	12764	11391	12188	17893	23722	15417	Mgp	6	136849433	136852821	-	1187	protein_coding	matrix Gla protein [Source:MGI Symbol;Acc:MGI:96976]	-
ENSMUSG00000028081	15949	13629	18047	8878	19006	16812	15917	17931	16862	15662	16125	17873	16943	15941	18249	24748	19997	21571	12901	19439	16821	13686	14675	17758	19457	13946	12483	14030	8228	22964	17873	Rps3a1	3	86045247	86050009	-	977	protein_coding	ribosomal protein S3A1 [Source:MGI Symbol;Acc:MGI:1202063]	-
ENSMUSG00000040170	14125	22226	13179	23972	15165	16879	17590	12606	12852	11283	10913	22968	20735	15777	22004	11922	15807	13308	13854	32264	23787	10034	9972	8039	15508	11580	9565	18965	19639	27250	19952	Fmo2	1	162701886	162726295	-	5609	protein_coding	flavin containing monooxygenase 2 [Source:MGI Symbol;Acc:MGI:1916776]	-
ENSMUSG00000000740	13782	17650	15615	12565	17202	17491	15140	15722	14391	13411	14409	14977	15026	14440	16079	25780	19409	18282	17136	20180	16342	13441	14902	15806	20287	14437	12818	12948	13388	20634	15496	Rpl13	8	123829089	123831983	+	2595	protein_coding	ribosomal protein L13 [Source:MGI Symbol;Acc:MGI:105922]	-
ENSMUSG00000031996	11840	13181	13195	12105	17001	20167	15799	14516	18885	17262	17411	16318	14913	17153	12995	14243	16481	15484	16118	21999	16911	10814	13208	15043	19550	14163	13433	15512	18017	24264	14845	Aplp2	9	31060853	31123111	-	5875	protein_coding	amyloid beta (A4) precursor-like protein 2 [Source:MGI Symbol;Acc:MGI:88047]	-
ENSMUSG00000090841	11345	13742	11304	10301	16023	17405	14686	19193	19085	15109	17595	15279	13529	15482	14625	20985	18998	17069	15539	16868	13143	12700	14559	15318	24141	18661	14072	13324	14715	20405	13224	Myl6	10	128326729	128330014	-	3187	protein_coding	myosin, light polypeptide 6, alkali, smooth muscle and non-muscle [Source:MGI Symbol;Acc:MGI:109318]	-
ENSMUSG00000024608	12126	20363	17471	12588	16029	15798	12969	16697	14803	12669	13301	12289	14021	12259	14550	27302	17151	15799	17320	17482	15497	12854	13136	14343	19178	15579	12633	12039	13278	19580	15369	Rps14	18	60880170	60911618	+	2394	protein_coding	ribosomal protein S14 [Source:MGI Symbol;Acc:MGI:98107]	-
ENSMUSG00000004207	13110	12902	11540	11044	15554	17253	14632	14194	17930	15116	16305	14067	13840	14682	11539	12724	18652	16987	16334	20175	15538	10373	14544	14841	20161	14394	15002	14751	17149	23014	17572	Psap	10	60113449	60138376	+	2744	protein_coding	prosaposin [Source:MGI Symbol;Acc:MGI:97783]	-
ENSMUSG00000067274	15110	16660	16274	11745	14438	16159	12725	17145	16702	15220	15700	13246	13399	12305	12747	18146	17892	17390	13945	18139	14795	11917	15002	16004	21886	16223	13967	13366	13101	20051	13673	Rplp0	5	115697526	115701786	+	1659	protein_coding	ribosomal protein, large, P0 [Source:MGI Symbol;Acc:MGI:1927636]	-
ENSMUSG00000032518	13892	18862	16148	12066	15891	16001	13127	15109	14167	12520	14197	12964	13727	12948	13903	21480	18951	16470	17103	17729	14710	12771	14689	14640	19575	14046	12204	13549	13667	22109	15772	Rpsa	9	119956755	119961435	+	3170	protein_coding	ribosomal protein SA [Source:MGI Symbol;Acc:MGI:105381]	-
ENSMUSG00000019505	13240	14430	10877	11621	14878	17912	15746	16317	17470	14087	15969	16983	13113	13166	14027	21176	16453	14992	13838	19954	16830	10527	10865	14245	21421	16086	14090	14810	14599	20051	13171	Ubb	11	62441997	62444039	+	1675	protein_coding	ubiquitin B [Source:MGI Symbol;Acc:MGI:98888]	-
ENSMUSG00000008682	13608	17296	16594	13044	16516	17295	14958	14738	14886	14047	14312	14494	14007	13385	14967	21433	17459	15423	16034	17389	13787	13786	15414	14680	18735	14307	12043	11819	13241	18780	14355	Rpl10	X	73314418	73316741	+	2053	protein_coding	ribosomal protein L10 [Source:MGI Symbol;Acc:MGI:105943]	-
ENSMUSG00000028713	16360	21024	17355	15524	16019	20303	15225	12397	13813	14073	12212	13485	15065	13857	14070	19498	18742	11455	13777	19601	14498	14227	17974	13425	19066	12446	14215	12095	12519	15579	11382	Cyp4b1	4	115481922	115504920	-	2256	protein_coding	cytochrome P450, family 4, subfamily b, polypeptide 1 [Source:MGI Symbol;Acc:MGI:103225]	-
ENSMUSG00000059325	6897	11494	6142	9729	17871	21340	17236	21368	21191	21226	19768	13407	10296	15966	10426	15433	12862	13497	13449	17724	11785	4466	3765	16833	27766	19230	17427	14624	18136	23508	14647	Hopx	5	77234835	77262968	-	1516	protein_coding	HOP homeobox [Source:MGI Symbol;Acc:MGI:1916782]	Homeobox
ENSMUSG00000021270	14555	17810	14335	15727	13530	21909	27019	9881	16798	14019	12747	10437	14497	15347	12515	18673	10593	11915	10459	20326	14169	13178	11516	15668	18189	14194	10785	15774	16673	21199	14293	Hsp90aa1	12	110657039	110669162	-	3931	protein_coding	heat shock protein 90, alpha (cytosolic), class A member 1 [Source:MGI Symbol;Acc:MGI:96250]	-
ENSMUSG00000064339	16730	23385	23674	13203	13038	10573	11239	11124	18788	14485	11973	10097	17640	16752	17206	14113	22464	11509	14558	17118	13016	17498	16235	11751	15165	12305	9197	14807	14014	21430	12425	mt-Rnr2	MT	1094	2675	+	1582	Mt_rRNA	mitochondrially encoded 16S rRNA [Source:MGI Symbol;Acc:MGI:102492]	-
ENSMUSG00000054619	15614	20108	17907	15501	13857	15811	12955	14881	14385	13064	11837	13729	14808	14881	13094	12802	15049	10845	10946	27714	18578	12400	16817	12231	19150	13936	12085	12809	14316	18092	13002	Mettl7a1	15	100202021	100226543	+	2595	protein_coding	methyltransferase like 7A1 [Source:MGI Symbol;Acc:MGI:1916523]	-
ENSMUSG00000014846	14489	15382	18339	10227	18742	17417	13722	14000	13766	12769	12269	11319	12011	13248	13134	23113	17732	14272	15164	18084	14407	19082	23820	15104	20727	12226	11939	10770	9899	14077	11946	Tppp3	8	106194125	106198158	-	1848	protein_coding	tubulin polymerization-promoting protein family member 3 [Source:MGI Symbol;Acc:MGI:1915221]	-
ENSMUSG00000022587	10391	13729	10132	11486	12978	17464	8887	12281	15962	14126	16830	17525	14113	14484	12303	11306	19380	15655	19515	17357	13987	12286	13441	14082	18942	13562	15375	15930	18469	21755	16373	Ly6e	15	74826900	74831752	+	3782	protein_coding	lymphocyte antigen 6 complex, locus E [Source:MGI Symbol;Acc:MGI:106651]	-
ENSMUSG00000022892	5953	9944	5767	10159	12313	22558	15679	13220	17598	15400	15252	15246	13883	19282	9200	10477	10190	12414	12638	27750	17403	5537	5502	11829	20766	18743	15850	17834	21988	29478	19597	App	16	84746573	84970654	-	12996	protein_coding	amyloid beta (A4) precursor protein [Source:MGI Symbol;Acc:MGI:88059]	-
ENSMUSG00000093674	14305	15828	17291	10465	16127	14641	12591	15459	14450	11755	12762	12275	11901	10937	14600	29398	19030	17439	17382	15857	13839	14087	17118	12356	19213	13613	11684	10808	11208	16618	12499	Rpl41	10	128383983	128385174	-	1168	protein_coding	ribosomal protein L41 [Source:MGI Symbol;Acc:MGI:1915195]	-
ENSMUSG00000033161	10027	11728	11140	10593	19685	24158	17624	13129	15794	14607	14751	11246	11629	14742	11007	12729	14207	11436	13161	17595	14676	11821	14632	13996	19020	13084	13490	16041	19745	24308	15328	Atp1a1	3	101483535	101512000	-	4568	protein_coding	ATPase, Na+/K+ transporting, alpha 1 polypeptide [Source:MGI Symbol;Acc:MGI:88105]	-
ENSMUSG00000023175	10360	13474	11761	10040	16411	17174	14037	15282	16375	15948	16588	13237	12096	13500	11309	18557	17195	17296	15299	17773	13927	12977	14441	16500	20602	14184	14171	11361	12593	17208	12539	Bsg	10	79540325	79547803	+	1814	protein_coding	basigin [Source:MGI Symbol;Acc:MGI:88208]	-
ENSMUSG00000032473	3382	6497	2999	5994	10804	16745	14938	27864	25140	25139	23323	13947	9437	15955	7628	10854	7528	12637	9910	21306	13869	1809	1011	18764	30655	27072	19690	12592	17261	22810	13906	Cldn18	9	99571514	99599320	-	4456	protein_coding	claudin 18 [Source:MGI Symbol;Acc:MGI:1929209]	-
ENSMUSG00000031207	5724	9371	5070	9711	11878	20139	15293	17889	19922	18411	17990	15277	11756	19082	8952	12126	10385	11992	11557	23782	13995	4671	3624	13365	21458	18882	14880	18260	21137	27133	17133	Msn	X	95139648	95212158	+	6327	protein_coding	moesin [Source:MGI Symbol;Acc:MGI:97167]	-
ENSMUSG00000017707	9740	17398	8684	15926	13890	19139	16261	10010	12604	9862	10887	17104	14517	14950	13339	13654	11139	11304	13293	20508	15005	8023	7138	9424	13393	12385	10320	17698	21605	28846	20116	Serinc3	2	163465192	163487051	-	3840	protein_coding	serine incorporator 3 [Source:MGI Symbol;Acc:MGI:1349457]	-
ENSMUSG00000021795	6911	11046	6846	8753	12775	17054	13291	18810	22621	20307	19584	11984	8167	12812	9414	15030	9282	10554	10376	13473	12941	6917	8312	18393	29313	23301	25719	7417	12228	20544	13396	Sftpd	14	40894171	40907106	-	2417	protein_coding	surfactant associated protein D [Source:MGI Symbol;Acc:MGI:109515]	-
ENSMUSG00000002980	4335	6886	3923	7406	12137	19025	12937	18373	20169	21199	18490	14112	12347	15774	10283	8509	12989	15964	14169	22315	15028	4220	4648	16751	25782	19121	18922	13659	14886	18635	14430	Bcam	7	19490056	19504941	-	3199	protein_coding	basal cell adhesion molecule [Source:MGI Symbol;Acc:MGI:1929940]	-
ENSMUSG00000023951	8694	10142	8961	13693	14440	16161	13410	13413	20402	17894	17656	13540	12345	16094	9298	10061	16309	10730	8279	18279	10317	8496	4302	10640	22860	13396	15174	20070	23606	23599	14835	Vegfa	17	46327919	46343295	-	4285	protein_coding	vascular endothelial growth factor A [Source:MGI Symbol;Acc:MGI:103178]	-
ENSMUSG00000006333	12592	17553	14281	11028	14859	13932	12488	14200	12847	11709	12363	12359	12438	11888	14093	21556	17118	16013	15304	15584	13690	10900	12823	13193	16273	11894	10919	11366	12376	18651	13804	Rps9	7	3706992	3709896	+	2522	protein_coding	ribosomal protein S9 [Source:MGI Symbol;Acc:MGI:1924096]	-
ENSMUSG00000026238	11337	15137	13831	10971	14257	14272	12935	13119	15663	12880	13534	14330	12635	13641	12866	16474	14411	14617	14444	16238	12853	11833	12737	13197	16933	11845	9548	13027	12417	20677	13461	Ptma	1	86454448	86458434	+	1462	protein_coding	prothymosin alpha [Source:MGI Symbol;Acc:MGI:97803]	-
ENSMUSG00000004655	6882	8446	4272	6560	12606	22794	12292	8719	11124	10773	9951	12361	14918	16521	11212	7660	13270	14700	15459	23179	14637	3376	4261	8923	12187	13214	9112	25065	29881	34554	21719	Aqp1	6	55313417	55325540	+	2627	protein_coding	aquaporin 1 [Source:MGI Symbol;Acc:MGI:103201]	-
ENSMUSG00000006356	9617	11371	9293	10465	14772	17329	15376	13784	14851	14297	13564	15227	12466	13995	12045	14496	15858	14115	14334	15695	13351	9791	11110	13026	20291	12059	13558	10571	11634	17298	12417	Crip2	12	113103856	113109126	+	2099	protein_coding	cysteine rich protein 2 [Source:MGI Symbol;Acc:MGI:1915587]	-
ENSMUSG00000025203	4696	9983	3379	11393	9756	14190	13821	18510	20550	24896	19914	13945	10699	15174	7314	8626	7581	11335	10428	21803	12725	2938	2693	18330	21169	15656	16083	14085	18052	21114	13997	Scd2	19	44282113	44295303	+	5464	protein_coding	stearoyl-Coenzyme A desaturase 2 [Source:MGI Symbol;Acc:MGI:98240]	-
ENSMUSG00000043716	11659	16553	14374	10931	13829	13894	12053	13417	13169	12017	12675	12665	12157	12201	12293	19584	13947	14075	13805	15962	12714	11449	12691	12031	15265	12661	10633	11221	11713	18123	13205	Rpl7	1	16171519	16174886	-	2687	protein_coding	ribosomal protein L7 [Source:MGI Symbol;Acc:MGI:98073]	-
ENSMUSG00000032231	8507	10240	8785	8088	13589	16183	14046	15022	16791	14790	14765	11726	9828	14199	9844	17156	14865	14774	15286	12823	10826	10331	12038	14204	19619	15344	13470	11364	13945	17591	12355	Anxa2	9	69360902	69399077	+	3731	protein_coding	annexin A2 [Source:MGI Symbol;Acc:MGI:88246]	-
ENSMUSG00000020681	8660	13335	6635	15686	11335	19803	16406	6035	10263	7700	8512	16714	16357	14728	13788	9843	14996	11168	15113	24369	13798	7091	3378	5661	13231	10714	10377	17112	21376	26708	19722	Ace	11	105858771	105880790	+	5287	protein_coding	angiotensin I converting enzyme (peptidyl-dipeptidase A) 1 [Source:MGI Symbol;Acc:MGI:87874]	-
ENSMUSG00000027447	11712	13717	10864	9883	12122	14305	13481	10011	11386	8827	10852	12245	14977	16106	11401	17663	20737	16354	16854	17193	15369	10482	9711	9541	13320	10059	9683	10975	13929	20667	15831	Cst3	2	148713642	148717612	-	1266	protein_coding	cystatin C [Source:MGI Symbol;Acc:MGI:102519]	-
ENSMUSG00000003970	11043	15109	12757	10645	13784	15020	12198	12597	11939	11496	11979	11699	11741	12145	12484	18140	16427	14244	14591	16930	12973	10936	12620	12994	16533	12006	10419	11239	11658	18264	13521	Rpl8	15	76788278	76790514	+	1359	protein_coding	ribosomal protein L8 [Source:MGI Symbol;Acc:MGI:1350927]	-
ENSMUSG00000023959	4440	9131	4280	8351	9066	16284	12554	16854	17692	16414	14166	14095	10823	17093	7261	8878	7685	9288	9621	24552	13259	2987	2403	10896	19430	19593	13735	18605	23738	27329	18194	Clic5	17	44445659	44591059	+	9669	protein_coding	chloride intracellular channel 5 [Source:MGI Symbol;Acc:MGI:1917912]	-
ENSMUSG00000023092	9815	10647	10928	11565	14652	16349	13623	9463	13920	11062	12814	14083	13534	15299	12098	13344	16401	13423	13697	17708	11230	9323	9337	9114	16062	9896	9593	14472	14249	23845	15160	Fhl1	X	55777147	55838706	+	3714	protein_coding	four and a half LIM domains 1 [Source:MGI Symbol;Acc:MGI:1298387]	-
ENSMUSG00000005610	9566	14612	12016	10481	12919	15753	12245	11419	14600	11621	12941	13276	11938	14164	10581	13680	12960	12427	13863	15742	12138	9886	10915	11051	14986	11183	9798	15811	17195	21238	13360	Eif4g2	7	110666957	110682237	-	10166	protein_coding	eukaryotic translation initiation factor 4, gamma 2 [Source:MGI Symbol;Acc:MGI:109207]	-
ENSMUSG00000056492	6131	10783	5809	12388	10282	19720	15079	6725	11718	9580	9227	15845	14209	17551	10118	10619	10974	10241	13006	21914	12928	5331	3127	6700	11227	11881	8578	20867	22277	30605	19311	Adgrf5	17	43671342	43770448	+	9010	protein_coding	adhesion G protein-coupled receptor F5 [Source:MGI Symbol;Acc:MGI:2182928]	-
ENSMUSG00000028639	8870	14081	9526	10614	12845	16327	14716	9453	12019	9976	10430	13579	13295	14268	10656	16544	13702	12232	13307	16845	12431	8437	9121	8393	15324	11839	9148	13655	15956	22677	14172	Ybx1	4	119135178	119151801	-	2531	protein_coding	Y box protein 1 [Source:MGI Symbol;Acc:MGI:99146]	CSD
ENSMUSG00000030744	10302	14878	11745	10160	13323	14849	12142	12182	11819	10864	10772	11111	11645	11134	11425	17818	15575	13871	13591	16635	12881	9618	10282	11579	15403	13082	10176	11348	12034	18147	13749	Rps3	7	99127103	99132945	-	4483	protein_coding	ribosomal protein S3 [Source:MGI Symbol;Acc:MGI:1350917]	-
ENSMUSG00000025290	11919	16193	13528	10430	13189	11930	10755	12848	12118	10262	10821	11407	12486	11762	13448	20937	16189	15046	16303	12765	10853	11433	10916	11477	13291	11009	8229	10939	10466	17850	13038	Rps24	14	24537193	24547027	+	6256	protein_coding	ribosomal protein S24 [Source:MGI Symbol;Acc:MGI:98147]	-
ENSMUSG00000032554	15842	14770	20763	8843	16879	11900	9661	9750	10782	9393	12376	9606	10453	9685	9706	18101	15104	14230	13781	15385	11680	18049	21981	12314	13556	8308	9360	8718	8133	11774	9993	Trf	9	103081200	103107643	-	3320	protein_coding	transferrin [Source:MGI Symbol;Acc:MGI:98821]	-
ENSMUSG00000016559	28331	9836	11664	8292	15592	10315	8518	13419	15118	15045	14374	10857	9559	12656	9719	13905	10509	10245	9335	11741	11108	17303	10407	13349	16462	11181	10285	11161	11964	16861	11134	H3f3b	11	115912738	115918788	-	2976	protein_coding	H3.3 histone B [Source:MGI Symbol;Acc:MGI:1101768]	-
ENSMUSG00000031447	8326	12310	8666	10044	12044	15729	12348	12054	13734	12356	13245	13002	11330	12620	9966	12603	12080	11308	12039	17441	12588	7913	10066	12090	16630	12966	11908	11579	13673	18415	12900	Lamp1	8	13209161	13225338	+	2675	protein_coding	lysosomal-associated membrane protein 1 [Source:MGI Symbol;Acc:MGI:96745]	-
ENSMUSG00000005514	18568	14048	21530	9640	21082	17298	8896	10342	9088	9107	9990	6849	10180	8726	10209	10625	15467	8896	9471	12937	9486	17981	26430	9661	13793	7487	11006	11095	9969	12445	9162	Por	5	135698887	135764180	+	4021	protein_coding	cytochrome p450 oxidoreductase [Source:MGI Symbol;Acc:MGI:97744]	-
ENSMUSG00000026185	4984	4293	6316	3553	12983	12840	7100	12513	13586	14077	11571	10691	11906	18329	10645	4103	17242	27978	21339	27324	22055	6305	9257	10735	9178	9022	6004	16735	12411	14006	11495	Igfbp5	1	72897091	72914043	-	6006	protein_coding	insulin-like growth factor binding protein 5 [Source:MGI Symbol;Acc:MGI:96440]	-
ENSMUSG00000037242	4700	9530	3833	10270	12662	21761	19592	6131	11562	8128	9247	13744	12425	16990	9566	9939	10328	8717	11661	15852	10210	3723	3620	6079	11766	10114	7869	21419	25384	33378	19073	Clic4	4	134941280	135000125	-	6572	protein_coding	chloride intracellular channel 4 (mitochondrial) [Source:MGI Symbol;Acc:MGI:1352754]	-
ENSMUSG00000004044	6295	9483	5366	8465	12888	16199	14624	12021	13360	13371	12276	15038	12637	14566	10078	12070	14519	14851	15395	16094	12532	5197	5684	11712	15576	10434	10165	13509	13987	18685	12041	Cavin1	11	100847559	100861713	-	3587	protein_coding	caveolae associated 1 [Source:MGI Symbol;Acc:MGI:1277968]	-
ENSMUSG00000020585	7954	11513	8589	8730	11669	13087	11106	13065	15232	13120	13514	14206	11656	13610	9677	11767	11415	13034	12519	16079	12287	7316	8205	11732	15374	12775	10546	12447	14319	19740	12761	Laptm4a	12	8971598	8988742	+	1839	protein_coding	lysosomal-associated protein transmembrane 4A [Source:MGI Symbol;Acc:MGI:108017]	-
ENSMUSG00000033685	8578	8921	7906	6394	17526	24466	18351	7478	9886	7780	9351	11772	8989	9632	10343	11125	11303	10067	14389	12376	14266	8289	10676	7284	15405	9685	11389	14193	18063	25561	15918	Ucp2	7	100142544	100151227	+	6989	protein_coding	uncoupling protein 2 (mitochondrial, proton carrier) [Source:MGI Symbol;Acc:MGI:109354]	-
ENSMUSG00000040488	8810	7823	6630	10155	12069	15423	14343	8168	11487	10086	10263	14925	14813	16018	12046	7369	13942	13309	13152	21131	14622	5757	6264	7514	12431	7792	8541	15067	16073	25483	15705	Ltbp4	7	27004561	27037117	-	6463	protein_coding	latent transforming growth factor beta binding protein 4 [Source:MGI Symbol;Acc:MGI:1321395]	-
ENSMUSG00000002985	6841	8219	4836	7915	10975	14056	14929	9502	11666	10258	11171	14699	14193	14158	12361	12421	17155	14402	14127	18643	17676	4710	5893	11185	15082	10176	11299	10461	11094	19202	14670	Apoe	7	19430034	19433113	-	2138	protein_coding	apolipoprotein E [Source:MGI Symbol;Acc:MGI:88057]	-
ENSMUSG00000017466	7100	8554	5901	8326	11089	14261	11218	12467	13199	12234	12479	13875	12326	15191	10384	8650	14535	14870	13528	17869	13440	5266	6293	9915	14579	11186	9762	13897	14611	20748	14466	Timp2	11	118191895	118246566	-	3896	protein_coding	tissue inhibitor of metalloproteinase 2 [Source:MGI Symbol;Acc:MGI:98753]	-
ENSMUSG00000028495	11150	15428	13120	9644	11598	12327	9743	11617	10801	9399	10341	11627	10935	10611	10895	14413	12530	11539	13501	14029	10742	10358	11620	11157	13118	11010	8766	10997	11677	17183	13159	Rps6	4	86772897	86775649	-	1586	protein_coding	ribosomal protein S6 [Source:MGI Symbol;Acc:MGI:98159]	-
ENSMUSG00000058135	12037	12485	14665	9947	15602	16492	12950	7719	9463	8048	7796	9010	10511	9577	10308	16209	15652	9425	11706	14146	14616	15896	23373	8113	11553	6645	6171	10243	10060	12997	10091	Gstm1	3	107919571	107925289	-	1473	protein_coding	glutathione S-transferase, mu 1 [Source:MGI Symbol;Acc:MGI:95860]	-
ENSMUSG00000069515	4910	10720	2330	10557	9662	19122	15007	3027	4000	3322	3051	28057	11783	18796	18885	21289	5894	17180	11498	20326	33661	2409	581	4353	4388	4156	4113	7520	18423	27063	15973	Lyz1	10	117123702	117128773	-	1263	protein_coding	lysozyme 1 [Source:MGI Symbol;Acc:MGI:96902]	-
ENSMUSG00000074743	6477	12799	4482	12455	9294	18151	15562	4961	8805	6287	6494	18265	15813	16873	11692	11229	9821	11374	16746	16766	12250	4195	2070	5115	8462	7623	6846	17705	19716	25973	17167	Thbd	2	148246386	148250108	-	3723	protein_coding	thrombomodulin [Source:MGI Symbol;Acc:MGI:98736]	-
ENSMUSG00000039323	4909	6139	4001	5254	6106	10783	8811	18197	18230	19863	17343	10372	9117	11556	6197	10663	9061	10070	9716	12782	17346	2210	1504	15041	32073	21015	15512	10013	12747	16683	7608	Igfbp2	1	72863662	72891633	+	1847	protein_coding	insulin-like growth factor binding protein 2 [Source:MGI Symbol;Acc:MGI:96437]	-
ENSMUSG00000025809	5990	9207	5688	8656	10559	15417	13573	11020	15454	12526	13352	12797	10693	14187	8412	9987	8926	10039	10859	16066	10726	4929	5208	9456	15083	12883	10446	14055	14992	22255	13553	Itgb1	8	129412135	129459681	+	4081	protein_coding	integrin beta 1 (fibronectin receptor beta) [Source:MGI Symbol;Acc:MGI:96610]	-
ENSMUSG00000046733	4653	6715	3627	5797	8429	9813	7453	24767	24534	29267	25227	6061	3824	8007	3135	4300	4558	4775	4684	9578	6338	4009	3536	20450	31266	21622	23099	7813	16424	11783	11364	Gprc5a	6	135042649	135061707	+	2083	protein_coding	G protein-coupled receptor, family C, group 5, member A [Source:MGI Symbol;Acc:MGI:1891250]	-
ENSMUSG00000030695	9280	10371	9124	8433	13006	15436	14008	9847	11152	10643	9956	10854	11562	11031	11208	13745	13599	11683	10763	14237	13675	9958	14381	10122	14151	9583	8930	10002	11050	14458	10051	Aldoa	7	126394406	126399923	-	2911	protein_coding	aldolase A, fructose-bisphosphate [Source:MGI Symbol;Acc:MGI:87994]	-
ENSMUSG00000002944	6054	11679	5594	9169	9512	15066	10327	7958	13250	10639	10679	10468	10937	14423	7564	11828	9345	8596	11161	16088	12556	5793	6951	8747	13188	13923	9906	16281	20214	22797	13248	Cd36	5	17986688	18093799	-	3590	protein_coding	CD36 molecule [Source:MGI Symbol;Acc:MGI:107899]	-
ENSMUSG00000063457	9503	13096	10690	8348	12499	12474	10620	11009	10062	9081	9016	10175	10065	9921	11507	20777	15529	13456	13274	13421	11478	9229	9723	10581	15077	10204	9496	8576	8660	14393	10828	Rps15	10	80128287	80129948	+	630	protein_coding	ribosomal protein S15 [Source:MGI Symbol;Acc:MGI:98117]	-
ENSMUSG00000047675	10216	14254	12109	9072	10859	11214	9703	12027	11408	9685	10907	10453	10687	9880	10389	14781	12062	11694	12807	12561	8991	9321	11170	10547	12907	9864	8191	9244	9729	15314	11104	Rps8	4	117011024	117013440	-	1726	protein_coding	ribosomal protein S8 [Source:MGI Symbol;Acc:MGI:98166]	-
ENSMUSG00000060802	6047	9395	5406	7483	11886	10809	7461	9185	13862	10202	16032	10918	7937	9811	6745	8890	11256	9460	12668	14296	8119	4651	4298	9065	11758	12495	10642	18784	18689	25345	18852	B2m	2	121978167	121983564	+	860	protein_coding	beta-2 microglobulin [Source:MGI Symbol;Acc:MGI:88127]	-
ENSMUSG00000047139	10286	13654	13474	8043	13551	10508	7802	10696	12836	10406	12308	7291	8075	7058	8010	17404	10804	8160	11928	10549	10221	16658	19538	13689	15347	9461	9929	10378	7607	9328	7387	Cd24a	10	43454280	43460261	+	2580	protein_coding	CD24a antigen [Source:MGI Symbol;Acc:MGI:88323]	-
ENSMUSG00000031320	9991	12483	11381	9521	11378	11880	9605	10417	10500	9026	9618	10620	10807	10005	10233	14327	13148	11329	11964	14196	10184	9247	10724	9597	12617	10084	8304	10248	10516	16172	12001	Rps4x	X	101228547	101233000	-	1631	protein_coding	ribosomal protein S4, X-linked [Source:MGI Symbol;Acc:MGI:98158]	-
ENSMUSG00000006932	6725	8702	8016	8037	10965	15061	11167	10208	12919	12875	12808	9285	8413	11594	6423	10358	8922	8734	8854	14583	10166	8569	9804	10512	14407	11463	9980	13303	15979	19154	11817	Ctnnb1	9	120758282	120789573	+	5192	protein_coding	catenin (cadherin associated protein), beta 1 [Source:MGI Symbol;Acc:MGI:88276]	-
ENSMUSG00000064373	5840	13150	5330	11209	10052	14064	12689	8560	11126	9508	9083	15003	12289	13785	9006	12304	8155	9554	10942	16600	13539	4663	4528	7592	11164	10395	7983	12234	13807	22042	13061	Selenop	15	3298029	3309990	+	2842	protein_coding	selenoprotein P [Source:MGI Symbol;Acc:MGI:894288]	-
ENSMUSG00000058558	10485	14119	11847	9051	10892	10591	9116	10674	11250	9620	9969	9973	10462	10730	9723	13215	10989	11353	11876	13357	10062	8496	9896	10300	12621	10561	8636	10954	10476	16297	11446	Rpl5	5	108048368	108056871	+	3920	protein_coding	ribosomal protein L5 [Source:MGI Symbol;Acc:MGI:102854]	-
ENSMUSG00000015932	8057	10967	8849	7711	12921	13677	12134	12710	12872	12582	12150	10858	8110	11000	7850	10931	9515	10473	10084	12420	10051	7559	10580	11424	14965	10951	9353	10370	11019	15050	10472	Dstn	2	143757240	143785244	+	1911	protein_coding	destrin [Source:MGI Symbol;Acc:MGI:1929270]	-
ENSMUSG00000025130	8144	11472	9417	8654	10982	13247	11099	11110	12641	11790	11850	9817	9243	10489	8539	11193	10884	10524	10852	12649	9935	8487	10411	10024	15218	10458	9819	9691	12105	14875	9961	P4hb	11	120451124	120464079	-	2861	protein_coding	prolyl 4-hydroxylase, beta polypeptide [Source:MGI Symbol;Acc:MGI:97464]	-
ENSMUSG00000037815	6229	8513	6249	7764	9712	13812	10763	11445	12905	12005	11754	11041	9855	12610	7858	10179	9424	9982	9952	15317	10706	6215	6579	10204	15220	12487	10506	12278	14083	17388	11513	Ctnna1	18	35251912	35387832	+	6425	protein_coding	catenin (cadherin associated protein), alpha 1 [Source:MGI Symbol;Acc:MGI:88274]	-
ENSMUSG00000025393	8594	9446	8515	7914	11520	13853	9796	9394	11001	9715	10020	8547	10939	10526	9423	10421	14371	10029	9446	14776	11963	8846	12304	9461	13909	11008	8938	10802	12382	15576	9974	Atp5b	10	127919142	127926260	+	4237	protein_coding	ATP synthase, H+ transporting mitochondrial F1 complex, beta subunit [Source:MGI Symbol;Acc:MGI:107801]	-
ENSMUSG00000038274	9311	12961	10822	8203	11669	10744	9407	11128	9791	8770	8918	9210	9487	8913	10912	19111	14274	12390	12142	12316	11049	8658	9132	10511	13464	9216	8496	8241	8388	13381	9926	Fau	19	6107874	6109554	+	961	protein_coding	Finkel-Biskis-Reilly murine sarcoma virus (FBR-MuSV) ubiquitously expressed (fox derived) [Source:MGI Symbol;Acc:MGI:102547]	-
ENSMUSG00000026728	7422	9808	5736	9014	8848	12475	11314	7864	10607	8457	10069	12836	12979	12914	9014	9578	12585	10914	12085	17238	10692	6233	5352	7486	13607	11408	8461	10793	12966	18751	13281	Vim	2	13578738	13587637	+	4743	protein_coding	vimentin [Source:MGI Symbol;Acc:MGI:98932]	-
ENSMUSG00000041378	9451	9009	6056	8346	16506	16459	10796	4101	8445	8101	8426	11416	9946	11209	10320	16322	16455	12378	15849	14208	9301	5899	3212	6507	10459	7422	6420	13199	14229	18912	10693	Cldn5	16	18595597	18597012	+	1416	protein_coding	claudin 5 [Source:MGI Symbol;Acc:MGI:1276112]	-
ENSMUSG00000004980	8755	9208	9917	9086	10132	10125	10110	9108	13138	10649	11507	10847	10489	11048	10098	11214	11972	10901	9891	11884	9160	10116	10882	9947	12394	8579	7750	11703	12143	16061	10832	Hnrnpa2b1	6	51437912	51446874	-	6584	protein_coding	heterogeneous nuclear ribonucleoprotein A2/B1 [Source:MGI Symbol;Acc:MGI:104819]	-
ENSMUSG00000024479	6200	8599	6839	6707	9462	9273	7175	16187	17864	17193	16559	9294	7264	11365	5610	10420	7528	9420	9345	10245	7780	5445	5107	14112	17518	13717	12938	11073	12914	15123	9173	Mal2	15	54434588	54466243	+	2950	protein_coding	mal, T cell differentiation protein 2 [Source:MGI Symbol;Acc:MGI:2146021]	-
ENSMUSG00000031375	6980	8389	5848	8930	9625	13093	11255	7057	12199	8367	12031	12367	11615	12982	8869	8106	11786	11969	12674	17355	12359	5477	6020	6958	10647	8171	7134	12843	14937	19171	11683	Bgn	X	72527208	72539539	+	6099	protein_coding	biglycan [Source:MGI Symbol;Acc:MGI:88158]	-
ENSMUSG00000012848	9743	13544	11731	8184	11651	11388	10116	9737	9380	8181	8718	9540	9900	9042	10436	17039	13532	11742	11823	12436	10229	8637	9491	9549	12392	8774	8083	8698	8535	13441	10292	Rps5	7	12656217	12660613	+	1734	protein_coding	ribosomal protein S5 [Source:MGI Symbol;Acc:MGI:1097682]	-
ENSMUSG00000020372	9498	12800	11638	8543	10712	11529	9168	9913	10152	9009	9521	8774	9481	8984	9378	13066	12509	10022	10445	13075	9597	9100	10164	9321	13432	10224	9115	9865	10205	14520	11584	Rack1	11	48691159	48697261	+	5119	protein_coding	receptor for activated C kinase 1 [Source:MGI Symbol;Acc:MGI:101849]	-
ENSMUSG00000035530	9716	11523	10224	7626	12862	12585	9818	9457	12036	9262	10021	9327	9409	10276	10670	12811	12577	10522	12457	10569	9221	8367	9496	9596	12812	8795	8236	10110	10819	14299	9701	Eif1	11	100210711	100212922	+	2098	protein_coding	eukaryotic translation initiation factor 1 [Source:MGI Symbol;Acc:MGI:105125]	-
ENSMUSG00000028649	5217	7149	5339	8610	8758	11927	9864	7673	14450	11813	12202	11868	10437	13893	7373	9717	10261	9223	9620	16819	9312	5491	3893	7877	11993	9892	8326	15452	15213	22980	12336	Macf1	4	123243426	123578153	-	32385	protein_coding	microtubule-actin crosslinking factor 1 [Source:MGI Symbol;Acc:MGI:108559]	-
ENSMUSG00000025428	8373	9955	9404	8014	11951	12339	9319	9043	9985	9310	9508	8604	10527	10226	8849	11171	14202	11118	9822	14108	11889	9058	12501	9375	12284	8645	8332	9842	11060	14246	9578	Atp5a1	18	77861429	77870569	+	3135	protein_coding	ATP synthase, H+ transporting, mitochondrial F1 complex, alpha subunit 1 [Source:MGI Symbol;Acc:MGI:88115]	-
ENSMUSG00000045128	9156	10709	10427	8071	11208	11489	9335	10318	9504	8951	9248	9057	9158	8760	9903	15619	12502	10698	10537	13430	10537	8335	9167	9891	13254	10185	8992	8883	8679	14199	10312	Rpl18a	8	71347366	71350056	-	1739	protein_coding	ribosomal protein L18A [Source:MGI Symbol;Acc:MGI:1924058]	-
ENSMUSG00000059070	8804	11424	9894	7878	11415	10897	10053	10893	9662	9010	8933	9014	8804	8974	9968	16517	12624	11702	10315	12550	10743	8751	9514	10289	14655	10000	9006	7633	7991	13030	9236	Rpl18	7	45364881	45370260	+	4043	protein_coding	ribosomal protein L18 [Source:MGI Symbol;Acc:MGI:98003]	-
ENSMUSG00000037736	3503	5504	3719	6173	7509	11964	9968	12021	13187	12230	10902	9772	8213	14765	5756	8788	8032	8566	8501	17849	11554	3523	2057	7888	13826	13139	8580	13962	18514	23489	12777	Limch1	5	66903170	67214501	+	11703	protein_coding	LIM and calponin homology domains 1 [Source:MGI Symbol;Acc:MGI:1924819]	-
ENSMUSG00000040952	7777	11212	9224	8112	10867	11893	10038	10566	10178	9391	8661	8540	9169	9559	9890	16554	13659	11116	10601	12269	9085	7906	7406	9022	13224	10723	8231	7990	9055	13734	10370	Rps19	7	24583796	24589231	+	4685	protein_coding	ribosomal protein S19 [Source:MGI Symbol;Acc:MGI:1333780]	-
ENSMUSG00000029614	9482	12984	11086	8868	10502	10628	9081	10306	9753	9064	9503	9530	9670	8967	9655	13104	11573	9863	11168	11935	9413	8835	9802	9768	11797	9395	8163	8386	9030	13492	10163	Rpl6	5	121342544	121347304	+	3140	protein_coding	ribosomal protein L6 [Source:MGI Symbol;Acc:MGI:108057]	-
ENSMUSG00000030122	5687	7090	5844	6673	10139	12773	10557	9518	14217	10889	11309	9297	9083	10928	7830	9230	11521	10035	9354	12491	9376	5482	7203	9145	16397	10350	11471	9529	10979	16423	10009	Ptms	6	124890644	124897066	-	1619	protein_coding	parathymosin [Source:MGI Symbol;Acc:MGI:1916452]	-
ENSMUSG00000036752	11244	9542	10782	7394	12838	11705	9874	8996	10279	10621	10526	7769	8319	8346	8293	12052	11292	10068	9323	10927	8974	11642	13037	11030	13681	8210	8169	8463	9440	10364	7580	Tubb4b	2	25112172	25114714	-	2088	protein_coding	tubulin, beta 4B class IVB [Source:MGI Symbol;Acc:MGI:1915472]	-
ENSMUSG00000031328	6250	7235	6737	8881	11128	11452	11539	7238	11749	9222	11195	10626	9916	12362	9736	9279	11904	9125	6719	12086	8427	7414	12406	6730	13747	8122	7872	12704	11846	16138	10236	Flna	X	73267067	73293426	-	9457	protein_coding	filamin, alpha [Source:MGI Symbol;Acc:MGI:95556]	-
ENSMUSG00000000303	7389	7966	8631	7412	11025	11141	9392	12638	13861	14909	13830	8702	7417	9953	6522	9267	9308	8967	8195	12631	9427	8294	9723	13040	14896	9615	9876	8333	9088	10695	7266	Cdh1	8	107329983	107396878	+	4574	protein_coding	cadherin 1 [Source:MGI Symbol;Acc:MGI:88354]	-
ENSMUSG00000044217	3700	6029	3563	5512	10029	12464	9124	16455	15904	16095	15098	7032	6536	10213	5742	9378	7522	9711	7542	9620	6764	3472	4563	13971	21099	13994	14780	9029	11301	15247	7900	Aqp5	15	99488663	99492710	+	2599	protein_coding	aquaporin 5 [Source:MGI Symbol;Acc:MGI:106215]	-
ENSMUSG00000026576	8889	10174	9875	8503	14531	13482	12154	8272	11833	8915	9577	7983	7327	9851	8056	10748	9203	7690	8177	10221	9812	9883	10788	8044	15063	8607	10771	8145	9661	13337	9708	Atp1b1	1	164264678	164285924	-	3081	protein_coding	ATPase, Na+/K+ transporting, beta 1 polypeptide [Source:MGI Symbol;Acc:MGI:88108]	-
ENSMUSG00000040731	5473	6589	5428	6121	12795	17406	13423	8814	11195	9557	9701	8624	7569	9844	7158	8888	7856	8115	9328	10169	8927	4909	5601	8643	14835	10184	10407	11031	15036	20216	12357	Eif4h	5	134648575	134668344	-	5551	protein_coding	eukaryotic translation initiation factor 4H [Source:MGI Symbol;Acc:MGI:1341822]	-
ENSMUSG00000035242	7895	10568	9080	7192	10703	10851	8975	9561	10573	10231	10054	8809	8341	9016	8381	13560	12430	10707	10425	11891	10878	8217	10016	9721	14000	8739	8686	7437	8510	11676	8058	Oaz1	10	80662490	80665124	+	2558	protein_coding	ornithine decarboxylase antizyme 1 [Source:MGI Symbol;Acc:MGI:109433]	-
ENSMUSG00000026473	8021	12638	7526	9967	14250	14082	13033	8711	11124	7455	7964	6924	7188	7606	9396	8486	7029	4959	10585	12281	11340	6710	8661	6884	15489	10396	10527	10144	9687	15099	10348	Glul	1	153775690	153785469	+	3782	protein_coding	glutamate-ammonia ligase (glutamine synthetase) [Source:MGI Symbol;Acc:MGI:95739]	-
ENSMUSG00000033060	4716	6508	4913	6730	10820	14078	11537	13869	13620	11958	11020	8320	6982	10289	6200	5529	6611	5592	4817	13800	8552	3735	3547	8654	18169	14490	12639	11846	15012	17375	10782	Lmo7	14	101967393	102172146	+	11951	protein_coding	LIM domain only 7 [Source:MGI Symbol;Acc:MGI:1353586]	-
ENSMUSG00000049517	8132	12404	9427	8147	9639	8948	8194	10171	10092	8131	8544	9297	9553	9255	9968	15550	11142	10753	10883	10360	8607	8301	8176	9420	10974	8835	6709	8506	8279	13918	9799	Rps23	13	91071077	91073069	+	1268	protein_coding	ribosomal protein S23 [Source:MGI Symbol;Acc:MGI:1913725]	-
ENSMUSG00000021939	7238	8475	7432	6864	10460	11714	9578	8608	11426	10204	11020	9044	8802	10040	7222	10040	10636	9880	9472	11800	9464	8063	9944	9666	12715	9078	9364	8788	10596	13502	8764	Ctsb	14	63359911	63383372	+	6051	protein_coding	cathepsin B [Source:MGI Symbol;Acc:MGI:88561]	-
ENSMUSG00000074227	8599	10122	10479	7060	11062	10282	8914	10267	10888	10045	10006	8459	7442	8024	8533	10646	11608	9907	9889	10658	9495	9172	13125	10746	14615	7903	9635	6151	6870	8720	7070	Spint2	7	28955748	28981337	-	4556	protein_coding	serine protease inhibitor, Kunitz type 2 [Source:MGI Symbol;Acc:MGI:1338031]	-
ENSMUSG00000057738	4613	6013	4265	7430	7378	13026	11380	7895	9906	9185	9004	9383	9597	12216	6974	6873	6978	7283	8435	17304	9998	4659	4559	7220	12775	12287	9496	12272	14473	19705	13478	Sptan1	2	29855572	29921463	+	13431	protein_coding	spectrin alpha, non-erythrocytic 1 [Source:MGI Symbol;Acc:MGI:98386]	-
ENSMUSG00000026864	7918	8147	6471	7230	9002	11972	12123	6789	11395	10129	9095	7442	8387	12493	7039	11293	9028	9553	8151	11240	7904	6404	6355	9022	12173	10078	8412	10630	12685	17126	9531	Hspa5	2	34661982	34667559	+	4229	protein_coding	heat shock protein 5 [Source:MGI Symbol;Acc:MGI:95835]	-
ENSMUSG00000092341	7114	4458	9828	12197	12734	7022	9703	5639	16697	8702	10137	7887	10634	9198	13619	5394	8296	7698	4539	8270	7539	8721	13099	6615	9845	5561	11159	12312	15572	14057	8646	Malat1	19	5845717	5852704	-	6988	lncRNA	metastasis associated lung adenocarcinoma transcript 1 (non-coding RNA) [Source:MGI Symbol;Acc:MGI:1919539]	-
ENSMUSG00000046364	7924	11065	10010	7646	9445	9640	8495	9358	9223	7582	8278	9300	8691	8398	9438	14724	10454	10494	11128	11152	8590	7819	8691	9002	11052	8284	7056	7113	7606	12592	8956	Rpl27a	7	109118354	109121574	+	2774	protein_coding	ribosomal protein L27A [Source:MGI Symbol;Acc:MGI:1347076]	-
ENSMUSG00000052397	5964	5601	6123	4937	12923	13189	9283	8574	11683	11677	10919	6621	6588	9841	6785	9105	9995	10077	9162	9971	9240	8081	10048	10078	13155	8510	8325	9890	9710	11795	8333	Ezr	17	7005440	7050183	-	3290	protein_coding	ezrin [Source:MGI Symbol;Acc:MGI:98931]	-
ENSMUSG00000008540	10096	14095	14357	8692	10046	8068	6889	11496	9949	8649	8245	6458	6150	6220	8364	15694	9611	8394	7048	8080	10925	12659	16939	8662	12318	7683	5999	5726	6213	6940	5419	Mgst1	6	138117314	138133753	+	2013	protein_coding	microsomal glutathione S-transferase 1 [Source:MGI Symbol;Acc:MGI:1913850]	-
ENSMUSG00000029309	5729	8345	4933	8209	8347	9984	9295	6909	9517	7394	9681	12108	9865	9518	7906	7241	9876	9937	8545	18057	11035	6426	7731	6838	9523	8492	6577	11104	10538	15152	10982	Sparcl1	5	104226977	104261599	-	2937	protein_coding	SPARC-like 1 [Source:MGI Symbol;Acc:MGI:108110]	-
ENSMUSG00000047215	8796	13386	10651	7822	9084	9013	7763	9289	8979	7297	8284	8510	9105	8215	9348	13024	10371	9853	11064	10205	8007	7624	8258	8439	9727	8373	6491	7758	7741	12099	9355	Rpl9	5	65545707	65548787	-	3081	protein_coding	ribosomal protein L9 [Source:MGI Symbol;Acc:MGI:1298373]	-
ENSMUSG00000025508	8862	11492	9582	6933	9716	8452	7427	9051	8449	7448	7901	8404	8544	7453	10405	14745	12106	11347	11189	9202	8279	8210	8635	8370	10309	6915	6765	7564	6848	12301	8536	Rplp2	7	141027283	141031498	+	2072	protein_coding	ribosomal protein, large P2 [Source:MGI Symbol;Acc:MGI:1914436]	-
ENSMUSG00000022443	4856	4635	4606	5724	8598	15520	9941	6175	8610	8232	8289	7413	8634	11868	5888	5718	8393	6553	6327	16794	9582	4437	5251	6812	10418	9681	8058	15196	16200	18349	12799	Myh9	15	77644787	77726375	-	12928	protein_coding	myosin, heavy polypeptide 9, non-muscle [Source:MGI Symbol;Acc:MGI:107717]	-
ENSMUSG00000045954	6538	9747	6566	8072	7457	9785	7330	9868	9888	8463	8395	10401	10053	9479	7099	7968	6894	7314	7620	15554	9016	4960	3505	7226	10314	11380	8808	11376	12362	15042	11010	Cavin2	1	51328285	51342119	+	3055	protein_coding	caveolae associated 2 [Source:MGI Symbol;Acc:MGI:99513]	-
ENSMUSG00000027248	6666	8823	7094	6730	8395	9229	8839	8517	11906	9852	10517	8461	7751	9795	7012	10277	8934	9023	10214	9879	7523	7363	8416	9026	10794	9041	7204	8922	9615	13664	8456	Pdia3	2	121244256	121269168	+	3139	protein_coding	protein disulfide isomerase associated 3 [Source:MGI Symbol;Acc:MGI:95834]	-
ENSMUSG00000020048	6764	8254	7006	7194	8080	8988	9976	7745	11669	9950	9846	8149	8408	10304	7365	10836	8919	9854	9698	9813	7233	7136	7066	9192	10455	8677	7132	8774	9003	15199	9037	Hsp90b1	10	86526073	86541373	-	4032	protein_coding	heat shock protein 90, beta (Grp94), member 1 [Source:MGI Symbol;Acc:MGI:98817]	-
ENSMUSG00000071866	7710	10725	9559	7597	8907	11710	7294	6767	10412	9154	7289	10528	8571	9784	9841	12313	10457	7092	10206	10623	6164	6899	6324	6904	13388	6947	8321	6452	9063	15031	5663	Ppia	11	6365443	6369817	+	3508	protein_coding	peptidylprolyl isomerase A [Source:MGI Symbol;Acc:MGI:97749]	-
ENSMUSG00000023039	3738	4868	3246	4761	9739	13706	10609	12654	12356	13411	12428	7142	5773	8852	4920	7612	6320	8882	8135	10274	7529	3137	3635	11396	18371	13019	12982	7543	9404	13664	7574	Krt7	15	101308924	101328194	+	7049	protein_coding	keratin 7 [Source:MGI Symbol;Acc:MGI:96704]	-
ENSMUSG00000026796	7432	6842	7259	6505	10413	13792	9472	8662	10003	10151	9467	6836	7054	9193	6188	8285	9065	8064	8529	9941	7301	7103	8924	9106	12711	8525	9818	9160	9757	12546	8463	Niban2	2	32766126	32815266	+	4672	protein_coding	niban apoptosis regulator 2 [Source:MGI Symbol;Acc:MGI:2442910]	-
ENSMUSG00000029810	6905	7255	7784	5705	10332	9861	8775	8626	10010	9203	9872	9159	7945	7761	7614	10776	10614	10879	9892	10838	8388	8458	12491	9652	12439	7692	8010	6175	7072	9071	7238	Tmem176b	6	48810752	48818430	-	2371	protein_coding	transmembrane protein 176B [Source:MGI Symbol;Acc:MGI:1916348]	-
ENSMUSG00000028692	6735	9239	7232	6839	9338	10447	9073	9542	9791	9057	9064	9239	7754	8756	7356	11022	9303	9345	9586	10936	9261	6619	8422	8535	12338	8771	7606	7054	7827	11900	7945	Akr1a1	4	116493707	116508877	-	2750	protein_coding	aldo-keto reductase family 1, member A1 (aldehyde reductase) [Source:MGI Symbol;Acc:MGI:1929955]	-
ENSMUSG00000032315	118	212	38	369	60801	47579	28114	139	360	298	199	104	264	111	92	228	256	58	261	457	2929	163	144	196	345	286	173	38722	32132	35844	24086	Cyp1a1	9	57595211	57611107	+	2787	protein_coding	cytochrome P450, family 1, subfamily a, polypeptide 1 [Source:MGI Symbol;Acc:MGI:88588]	-
ENSMUSG00000020154	4801	8817	3643	9289	7004	13378	10802	3973	6242	5591	5315	13218	11729	10216	7291	7409	6867	7782	10812	17071	9451	3664	1775	4084	6048	6200	4888	14842	15901	22072	14287	Ptprb	10	116111428	116225440	+	13333	protein_coding	protein tyrosine phosphatase, receptor type, B [Source:MGI Symbol;Acc:MGI:97809]	-
ENSMUSG00000028691	8471	10547	10218	6585	9130	9068	8385	9386	9835	8298	8647	7654	6911	7502	7151	14120	9075	9534	9353	8201	8428	9697	12583	8369	10529	8457	6791	7078	7746	9476	7224	Prdx1	4	116542741	116558019	+	3043	protein_coding	peroxiredoxin 1 [Source:MGI Symbol;Acc:MGI:99523]	-
ENSMUSG00000031451	7934	8365	8459	6451	8923	9103	8447	8411	8793	8070	9422	10614	8889	8515	8308	7689	10980	11343	10928	13227	10609	5418	6323	7747	10526	6838	7468	7627	7914	11508	8763	Gas6	8	13515374	13544490	-	2548	protein_coding	growth arrest specific 6 [Source:MGI Symbol;Acc:MGI:95660]	-
ENSMUSG00000029467	4738	5622	5588	6457	11585	11699	8702	5638	9861	6331	6186	5563	14939	10224	7303	5226	16205	8680	6687	13993	13820	4179	7556	6642	9806	6129	6914	11402	14376	14082	7105	Atp2a2	5	122591576	122640288	-	6081	protein_coding	ATPase, Ca++ transporting, cardiac muscle, slow twitch 2 [Source:MGI Symbol;Acc:MGI:88110]	-
ENSMUSG00000031441	6426	6093	7749	7474	9032	9345	8622	7746	13848	11850	11557	7292	7311	9426	6203	7015	8228	6271	5010	8245	6730	9949	9209	7803	14152	8259	10023	8893	11622	12509	8988	Atp11a	8	12807014	12918728	+	11150	protein_coding	ATPase, class VI, type 11A [Source:MGI Symbol;Acc:MGI:1354735]	-
ENSMUSG00000054008	3064	4209	3084	4412	7286	10308	7136	12066	13003	14557	12419	8156	6454	10819	4944	5300	7472	8245	8780	12106	7473	2218	1836	10661	13824	11163	10060	11107	13646	16589	10139	Ndst1	18	60817566	60881722	-	8279	protein_coding	N-deacetylase/N-sulfotransferase (heparan glucosaminyl) 1 [Source:MGI Symbol;Acc:MGI:104719]	-
ENSMUSG00000044533	9073	12222	11146	7943	11430	12956	9902	6097	5930	5681	5913	9028	9010	4766	8967	7733	13801	11416	11390	13282	10594	5073	215	6230	9497	6748	6406	9116	10202	15016	5234	Rps2	17	24937090	24940903	+	1830	protein_coding	ribosomal protein S2 [Source:MGI Symbol;Acc:MGI:105110]	-
ENSMUSG00000026421	4421	7112	3973	6124	8569	13691	9171	8881	11186	9441	11283	5942	6875	9823	6162	7720	6644	5634	8410	13092	5482	5287	7662	9159	14901	11026	10048	11230	9657	13655	9566	Csrp1	1	135647799	135679970	+	1956	protein_coding	cysteine and glycine-rich protein 1 [Source:MGI Symbol;Acc:MGI:88549]	-
ENSMUSG00000027940	5406	6754	5385	5688	8939	10751	8655	10355	11350	10316	10345	8763	7368	9160	6733	8658	8501	8768	8356	10082	7601	4848	5219	8370	13007	8841	8358	9154	10153	13497	8824	Tpm3	3	89979956	90008209	+	6085	protein_coding	tropomyosin 3, gamma [Source:MGI Symbol;Acc:MGI:1890149]	-
ENSMUSG00000048076	6168	7899	6621	6314	9536	11640	8967	8361	9494	8624	9005	7971	7317	9035	6496	9438	8921	8523	8297	10860	8523	6322	7060	7799	11582	8332	7929	8431	9986	13480	9096	Arf1	11	59102238	59119096	-	2089	protein_coding	ADP-ribosylation factor 1 [Source:MGI Symbol;Acc:MGI:99431]	-
ENSMUSG00000017404	7773	10387	8295	6575	8582	8986	7702	8946	8918	7758	8213	7700	8004	8151	7962	11912	8945	8150	9227	9650	7827	7171	7974	7870	10620	8925	6744	7215	7993	12462	8699	Rpl19	11	97917536	97921318	+	1022	protein_coding	ribosomal protein L19 [Source:MGI Symbol;Acc:MGI:98020]	-
ENSMUSG00000032216	6712	7833	7852	7415	8133	8637	8014	7307	9333	8107	8984	9747	8455	9857	6748	7656	8409	8620	8495	13548	9094	7125	8567	6921	9533	7029	6352	9150	9480	12858	9203	Nedd4	9	72569628	72657134	+	12601	protein_coding	neural precursor cell expressed, developmentally down-regulated 4 [Source:MGI Symbol;Acc:MGI:97297]	-
ENSMUSG00000032562	5309	6672	4524	6357	8504	12093	9132	5960	8619	7113	7707	9842	9117	10129	7039	7246	8809	7674	9472	12169	8574	4504	5118	5706	10484	7943	7149	10852	12078	17003	11091	Gnai2	9	107491324	107512566	-	3779	protein_coding	guanine nucleotide binding protein (G protein), alpha inhibiting 2 [Source:MGI Symbol;Acc:MGI:95772]	-
ENSMUSG00000020717	5246	7195	3156	7375	7226	13177	10337	4216	7644	5403	6291	11249	10331	11269	7269	7056	8164	7127	11011	12971	7497	3778	2010	4405	7971	7964	5222	13118	15452	19446	13042	Pecam1	11	106545043	106641454	-	6228	protein_coding	platelet/endothelial cell adhesion molecule 1 [Source:MGI Symbol;Acc:MGI:97537]	-
ENSMUSG00000030483	5194	8034	4449	7196	6978	9919	9798	13101	11199	11955	9244	7284	6243	7582	6675	6446	6049	4837	5468	11101	8959	3748	5666	10310	18529	13959	13666	6082	7851	8874	7164	Cyp2b10	7	25597045	25626049	+	2112	protein_coding	cytochrome P450, family 2, subfamily b, polypeptide 10 [Source:MGI Symbol;Acc:MGI:88598]	-
ENSMUSG00000064337	8078	14172	15356	7235	7241	7230	6934	6489	8486	6780	5588	6993	10019	7418	10977	9962	15451	8692	10251	7768	6702	10121	12016	7578	7641	6028	4043	6651	6084	9436	5981	mt-Rnr1	MT	70	1024	+	955	Mt_rRNA	mitochondrially encoded 12S rRNA [Source:MGI Symbol;Acc:MGI:102493]	-
ENSMUSG00000018217	4408	6424	3685	5400	8119	11789	8343	9504	11652	11314	9995	8461	7999	10253	6181	8205	7229	7533	8906	8982	6845	3127	1975	8258	11701	9916	8009	10586	13268	16214	8926	Pmp22	11	63019808	63050373	+	2354	protein_coding	peripheral myelin protein 22 [Source:MGI Symbol;Acc:MGI:97631]	-
ENSMUSG00000005417	5395	5248	5846	6570	7763	11044	8886	7191	10843	9448	10231	7351	7311	9582	6115	6715	8288	6558	6567	11977	7386	6115	6747	6414	13051	9431	9682	9844	11845	14226	9201	Mprip	11	59552131	59671686	+	13327	protein_coding	myosin phosphatase Rho interacting protein [Source:MGI Symbol;Acc:MGI:1349438]	-
ENSMUSG00000040752	3511	2251	2967	4495	13163	12165	7878	3943	6707	3762	2477	3924	26007	9823	9217	2622	27677	9855	6312	16436	20031	1326	5615	4990	6275	3517	4428	11817	13907	10891	4459	Myh6	14	55179378	55204384	-	6726	protein_coding	myosin, heavy polypeptide 6, cardiac muscle, alpha [Source:MGI Symbol;Acc:MGI:97255]	-
ENSMUSG00000030340	7127	6684	8446	6267	11106	12989	8330	9018	9571	8561	8648	6116	7261	7281	6168	5607	6935	5077	5726	12119	8114	6916	9338	7310	13138	9593	11197	8582	9604	11326	8224	Scnn1a	6	125297622	125321906	+	4132	protein_coding	sodium channel, nonvoltage-gated 1 alpha [Source:MGI Symbol;Acc:MGI:101782]	-
ENSMUSG00000073418	2729	2547	2375	2291	11208	6252	6588	6654	8511	6445	11485	9545	11652	15046	10315	3755	12892	15470	14424	10426	10985	3385	3724	7218	8109	6324	6552	9452	12310	9208	10633	C4b	17	34947354	34962856	-	5695	protein_coding	complement component 4B (Chido blood group) [Source:MGI Symbol;Acc:MGI:88228]	-
ENSMUSG00000022884	7874	9323	9777	7938	7903	7620	7491	6710	9207	7762	8141	8449	8174	8689	7643	9976	8814	8875	8124	9040	7213	8851	8992	7478	8561	5704	5664	8415	8968	11431	9543	Eif4a2	16	22926194	22932886	+	5338	protein_coding	eukaryotic translation initiation factor 4A2 [Source:MGI Symbol;Acc:MGI:106906]	-
ENSMUSG00000030536	5619	6806	6685	6502	8010	9563	7729	8987	10619	10400	10048	7834	6997	9242	6500	6668	7252	6930	6745	10471	7240	6467	6430	8440	11344	8775	8724	8595	10340	12231	9173	Iqgap1	7	80361331	80475722	-	16538	protein_coding	IQ motif containing GTPase activating protein 1 [Source:MGI Symbol;Acc:MGI:1352757]	-
ENSMUSG00000036256	4817	6276	3913	6370	8100	13315	10519	7541	9999	8585	9875	9038	7514	8697	5642	7516	8394	8463	7296	11513	7256	4044	3883	6815	12466	8909	8632	7913	10797	13845	8619	Igfbp7	5	77497087	77555888	-	1209	protein_coding	insulin-like growth factor binding protein 7 [Source:MGI Symbol;Acc:MGI:1352480]	-
ENSMUSG00000020849	6289	8020	7052	6411	8482	9508	8479	7780	10086	8378	8840	8877	7470	8556	7370	8294	8385	8605	8824	9448	7630	6760	7690	8111	10264	7032	6871	8014	8708	11947	7669	Ywhae	11	75623695	75656671	+	2568	protein_coding	tyrosine 3-monooxygenase/tryptophan 5-monooxygenase activation protein, epsilon polypeptide [Source:MGI Symbol;Acc:MGI:894689]	-
ENSMUSG00000015837	9197	7528	7456	6208	10697	13431	9018	5963	6778	6578	6323	5908	6653	7638	5975	8076	10036	6397	5688	10504	8945	6890	8525	6101	8594	6528	5550	12895	12592	12818	10039	Sqstm1	11	50090193	50101654	-	3356	protein_coding	sequestosome 1 [Source:MGI Symbol;Acc:MGI:107931]	-
ENSMUSG00000049382	9364	5950	6671	4178	13454	13464	8980	8786	9173	9463	8353	4844	4906	7204	6022	8599	7701	6860	6421	8515	7679	7648	8577	9297	13969	9662	9016	7320	8337	8977	6028	Krt8	15	101905133	101912917	-	1958	protein_coding	keratin 8 [Source:MGI Symbol;Acc:MGI:96705]	-
ENSMUSG00000075706	6820	8658	7864	5755	8211	8673	6396	10795	9296	8097	8685	6090	6025	6483	6634	13001	10572	8495	7793	9189	8573	7760	8568	8212	12898	9640	7943	5980	6573	8576	5952	Gpx4	10	79883000	79892273	+	1724	protein_coding	glutathione peroxidase 4 [Source:MGI Symbol;Acc:MGI:104767]	-
ENSMUSG00000006699	5703	7851	6109	5947	7534	8528	6999	9630	11184	9802	10047	8612	7042	8703	6408	8339	7888	8347	8318	8820	6893	5638	5589	8322	10790	8649	7002	8095	9241	12208	8029	Cdc42	4	137047007	137085031	-	2966	protein_coding	cell division cycle 42 [Source:MGI Symbol;Acc:MGI:106211]	-
ENSMUSG00000060036	6292	10679	7119	7002	6308	6365	4913	10358	9620	8545	9385	7334	7812	7576	7978	8134	7395	8635	8909	7298	5871	7479	8357	9497	11911	9838	7865	6009	6230	11299	8547	Rpl3	15	79961992	79976069	-	3175	protein_coding	ribosomal protein L3 [Source:MGI Symbol;Acc:MGI:1351605]	-
ENSMUSG00000027187	8243	9725	12623	6764	8985	8263	7025	8359	8715	8662	7988	7143	7498	7944	6847	9104	8165	7394	6798	8986	8136	9806	11890	7686	9322	6457	6045	5707	6286	7887	5918	Cat	2	103284194	103315505	-	2613	protein_coding	catalase [Source:MGI Symbol;Acc:MGI:88271]	-
ENSMUSG00000023046	3759	5703	3621	4586	10716	11893	10077	8826	8002	8899	6777	7211	6775	8333	7938	6602	11169	12576	9189	13656	9099	3811	4364	7373	10533	7881	8474	7379	6621	11297	7074	Igfbp6	15	102052797	102057946	+	1112	protein_coding	insulin-like growth factor binding protein 6 [Source:MGI Symbol;Acc:MGI:96441]	-
ENSMUSG00000037266	5613	7034	9140	8144	7705	9811	8629	6697	8658	7214	8301	9372	9143	6738	8227	7729	10748	7343	6446	8252	5949	9284	9530	6588	10248	4965	6237	8150	9116	10928	8076	Rsrp1	4	134650903	134654982	+	3349	protein_coding	arginine/serine rich protein 1 [Source:MGI Symbol;Acc:MGI:106498]	-
ENSMUSG00000008668	7647	9943	9125	6456	8536	8684	6798	8198	8058	6859	6858	6543	7107	7367	7471	12905	10522	8786	8152	10122	7703	4066	4320	7239	10008	8251	6337	7332	7819	11698	8685	Rps18	17	34170973	34174975	-	2451	protein_coding	ribosomal protein S18 [Source:MGI Symbol;Acc:MGI:98146]	-
ENSMUSG00000031431	6305	11896	5243	7667	11835	14281	11446	4504	7961	5390	5531	9188	6826	4645	10031	7706	7256	5764	9703	10593	10310	2559	1770	4623	10196	6942	6233	6987	9275	15643	9313	Tsc22d3	X	139440277	139501408	-	4341	protein_coding	TSC22 domain family, member 3 [Source:MGI Symbol;Acc:MGI:1196284]	TSC22
ENSMUSG00000022982	8921	10141	10593	7100	8904	7379	6770	8452	7562	7086	7279	7213	6687	6079	7886	11135	8120	7239	7118	9381	8223	7928	10648	7552	9690	7304	6207	6017	6231	9521	6573	Sod1	16	90017642	90023217	+	3970	protein_coding	superoxide dismutase 1, soluble [Source:MGI Symbol;Acc:MGI:98351]	-
ENSMUSG00000064246	697	3453	709	3615	6542	15640	13739	12034	15203	14080	11302	1502	3854	8586	3376	8912	1571	2408	10652	13218	1296	2433	3328	13563	17749	13849	15039	5853	1280	11290	9689	Chil1	1	134109914	134117919	+	2804	protein_coding	chitinase-like 1 [Source:MGI Symbol;Acc:MGI:1340899]	-
ENSMUSG00000026547	5313	6151	5470	5327	7752	11288	7174	7076	9590	7432	8402	5510	6188	8391	5359	6926	9012	6179	7173	10643	6968	5905	6895	7502	11341	9350	8002	9751	10545	13709	9761	Tagln2	1	172327614	172334947	+	2082	protein_coding	transgelin 2 [Source:MGI Symbol;Acc:MGI:1312985]	-
ENSMUSG00000040703	8864	7037	11963	6470	11518	8682	6789	5803	6638	6585	7106	5657	7281	5907	7202	8227	9292	6771	7215	9230	7530	12805	15976	7667	8934	4340	5162	7870	6964	7865	6548	Cyp2s1	7	25501900	25516338	-	4938	protein_coding	cytochrome P450, family 2, subfamily s, polypeptide 1 [Source:MGI Symbol;Acc:MGI:1921384]	-
ENSMUSG00000038612	6823	6939	6685	5629	8005	9856	7489	6414	8992	7822	7914	7679	6931	7698	6913	8029	8037	7447	6671	11958	8566	4741	4544	6607	10291	7438	6893	8902	11132	13241	9140	Mcl1	3	95566099	95570487	+	3418	protein_coding	myeloid cell leukemia sequence 1 [Source:MGI Symbol;Acc:MGI:101769]	-
ENSMUSG00000033295	4563	5574	5706	5103	7430	9032	6630	9166	10822	11452	10571	6253	5947	8339	5570	6222	6501	7150	5948	11633	7876	5164	6032	9228	12788	9005	10034	6997	9148	10654	7777	Ptprf	4	118065410	118148602	-	9148	protein_coding	protein tyrosine phosphatase, receptor type, F [Source:MGI Symbol;Acc:MGI:102695]	-
ENSMUSG00000037563	7183	9283	7494	6216	8186	8115	6832	7639	7427	6652	7104	7082	7030	7298	6998	12036	9723	8634	8482	9568	7614	6507	6892	6959	9759	7294	5949	7152	7106	11365	8192	Rps16	7	28050077	28052580	+	1266	protein_coding	ribosomal protein S16 [Source:MGI Symbol;Acc:MGI:98118]	-
ENSMUSG00000055065	6147	6357	7627	7524	8414	7538	7373	5581	10628	7698	9165	7566	7823	8191	6734	7663	9755	6981	5661	8886	6500	8030	8103	5757	10107	5306	7109	9400	9625	11600	8282	Ddx17	15	79411937	79430942	-	7643	protein_coding	DEAD box helicase 17 [Source:MGI Symbol;Acc:MGI:1914290]	-
ENSMUSG00000029064	4742	6724	4868	5940	7265	10286	8643	6936	8788	7724	7730	9147	7617	9645	6149	7821	7281	7628	8061	10359	7475	4208	4640	6408	9818	7690	6396	9169	10626	14342	8986	Gnb1	4	155575818	155643726	+	4268	protein_coding	guanine nucleotide binding protein (G protein), beta 1 [Source:MGI Symbol;Acc:MGI:95781]	-
ENSMUSG00000032366	4892	5780	5272	5154	7728	7493	6537	7524	9840	7962	7985	6477	8595	8534	8858	6280	15720	7303	5717	10824	10631	4381	7512	6775	11353	7823	6849	7314	8917	9760	5677	Tpm1	9	66929872	66956688	-	6485	protein_coding	tropomyosin 1, alpha [Source:MGI Symbol;Acc:MGI:98809]	-
ENSMUSG00000056201	4905	5721	4607	5272	8182	10264	8605	8139	9331	8867	8732	8509	7011	8294	6502	8349	8227	8042	8207	8914	6842	4902	4809	7797	11766	8500	6779	7316	8244	11666	7475	Cfl1	19	5540483	5545229	+	2844	protein_coding	cofilin 1, non-muscle [Source:MGI Symbol;Acc:MGI:101757]	-
ENSMUSG00000032350	3557	3498	3226	3020	10568	17862	15945	4793	9251	8456	6719	3274	3636	5623	3655	4116	3691	2375	2282	4569	5999	3521	3194	5352	9520	5417	5312	27391	25557	18028	11265	Gclc	9	77661817	77701767	+	3766	protein_coding	glutamate-cysteine ligase, catalytic subunit [Source:MGI Symbol;Acc:MGI:104990]	-
ENSMUSG00000075602	4798	7579	3541	7316	11024	10670	9172	4231	6952	4677	6534	9144	7491	7281	7486	10753	7404	5224	10372	7671	5891	4084	4199	4381	6863	6544	5772	10554	13019	17415	12261	Ly6a	15	74866726	74869880	-	1205	protein_coding	lymphocyte antigen 6 complex, locus A [Source:MGI Symbol;Acc:MGI:107527]	-
ENSMUSG00000064057	10579	10301	898	347	10598	13564	12464	6720	8185	3831	6585	2771	5750	1954	4099	8980	4599	4734	15270	16550	11473	12959	17733	9533	13083	5447	9638	3253	1540	3245	3475	Scgb3a1	11	49554437	49555945	+	598	protein_coding	secretoglobin, family 3A, member 1 [Source:MGI Symbol;Acc:MGI:1915912]	-
ENSMUSG00000025132	4934	5486	4736	5328	7606	11183	7904	7256	8664	7542	7733	7151	6664	8208	5557	6523	8937	6617	7290	11143	7759	4303	5186	6324	11591	8773	8079	9024	10530	12690	8740	Arhgdia	11	120468930	120472450	-	2258	protein_coding	Rho GDP dissociation inhibitor (GDI) alpha [Source:MGI Symbol;Acc:MGI:2178103]	-
ENSMUSG00000031799	4088	6006	4165	5130	7355	10488	9175	6730	9744	7487	8247	8111	7192	10139	5979	8672	6039	6304	6867	10379	7393	3492	3452	5708	10218	8611	6290	9361	10567	15735	9509	Tpm4	8	72884018	72906986	+	4269	protein_coding	tropomyosin 4 [Source:MGI Symbol;Acc:MGI:2449202]	-
ENSMUSG00000000530	4444	6292	3436	7825	6631	13879	9308	3295	5474	4167	4028	9144	9980	8801	6297	5492	8654	5608	7556	10846	6643	3403	2012	2992	6274	5786	4374	15600	16894	19560	13921	Acvrl1	15	101026403	101043217	+	4265	protein_coding	activin A receptor, type II-like 1 [Source:MGI Symbol;Acc:MGI:1338946]	-
ENSMUSG00000074364	2754	4385	2378	4680	6212	11129	8804	9184	10649	11168	9703	8309	6597	10023	4629	5749	5972	6539	6507	11164	7038	1951	1661	7396	12650	9507	9202	9365	11132	13412	8213	Ehd2	7	15680883	15701492	-	5119	protein_coding	EH-domain containing 2 [Source:MGI Symbol;Acc:MGI:2154274]	-
ENSMUSG00000031871	3822	5452	2665	6057	7361	15405	9699	2928	6424	5026	5139	9030	8513	10372	5141	5997	6821	6139	9112	12197	7122	2910	1349	3123	6366	6414	4361	13816	16307	20579	12226	Cdh5	8	104828257	104871143	+	4203	protein_coding	cadherin 5 [Source:MGI Symbol;Acc:MGI:105057]	-
ENSMUSG00000022010	7849	9037	7642	6571	9306	8679	6506	6301	8094	6313	6678	7401	7406	7081	8094	8231	9361	7279	7416	9658	8832	6677	6597	6400	9640	6674	6118	7515	6966	11134	6050	Tsc22d1	14	76652401	76745205	+	8994	protein_coding	TSC22 domain family, member 1 [Source:MGI Symbol;Acc:MGI:109127]	TSC22
ENSMUSG00000059588	4867	11062	3885	10242	3484	6466	8134	4462	6041	4296	5247	13988	10060	10304	7592	7063	5884	10325	8981	13737	7047	3604	1524	4419	5095	6164	3619	10859	12628	13445	12883	Calcrl	2	84160970	84255755	-	4882	protein_coding	calcitonin receptor-like [Source:MGI Symbol;Acc:MGI:1926944]	-
ENSMUSG00000073940	3170	8188	1448	5173	7562	19291	6465	2379	2970	2434	1000	5422	5725	8210	7500	12598	4008	9886	25581	14908	32698	1796	1190	1908	2401	3019	914	12107	4000	14533	7497	Hbb-bt	7	103461731	103463203	-	703	protein_coding	hemoglobin, beta adult t chain [Source:MGI Symbol;Acc:MGI:5474850]	-
ENSMUSG00000021134	7596	6388	9087	7090	9516	5598	5891	6839	8983	8086	8535	6881	7063	7396	6968	7961	10813	7152	5181	6832	6208	9293	9320	6487	8718	4539	5588	8491	7825	11245	8046	Srsf5	12	80992278	80997281	+	3988	protein_coding	serine and arginine-rich splicing factor 5 [Source:MGI Symbol;Acc:MGI:98287]	-
ENSMUSG00000021876	1234	4861	936	5355	5691	6918	9503	11974	12761	11506	10546	7094	5273	11983	5350	8799	2739	9088	6164	8901	9903	1206	1102	9526	13875	11308	10778	3668	5474	13759	7913	Rnase4	14	51328534	51343608	+	1637	protein_coding	ribonuclease, RNase A family 4 [Source:MGI Symbol;Acc:MGI:1926217]	-
ENSMUSG00000040998	2241	4371	1734	5033	5340	10380	7675	7897	11443	9076	10191	7980	6113	10552	4947	4280	5961	6172	6703	12096	6646	1352	1021	5932	10946	9684	8071	10585	14033	17816	8386	Npnt	3	132587506	132656052	-	5026	protein_coding	nephronectin [Source:MGI Symbol;Acc:MGI:2148811]	-
ENSMUSG00000031502	2639	3238	1825	3820	6047	13540	10097	5595	10548	8542	9650	6371	5246	9997	3629	4623	5623	5404	6118	10745	6873	2469	1703	5879	10812	9598	9657	11173	14927	17001	10802	Col4a1	8	11248423	11362826	-	7464	protein_coding	collagen, type IV, alpha 1 [Source:MGI Symbol;Acc:MGI:88454]	-
ENSMUSG00000030342	4547	7399	4754	5416	7511	8510	8160	9937	11131	10327	9045	7435	5870	8188	5854	7565	6663	6557	6657	7770	7258	4575	5084	8706	12316	8835	8135	6258	7056	9988	6655	Cd9	6	125437229	125471754	-	2044	protein_coding	CD9 antigen [Source:MGI Symbol;Acc:MGI:88348]	-
ENSMUSG00000059291	6663	8601	7722	5787	7290	7598	6255	8023	7768	6250	6861	6156	6336	7187	6781	10715	8399	8001	7471	8620	7587	6535	7690	7485	10134	7685	6429	6401	7266	10402	7257	Rpl11	4	135755576	135780739	-	2697	protein_coding	ribosomal protein L11 [Source:MGI Symbol;Acc:MGI:1914275]	-
ENSMUSG00000006373	6880	9509	9838	6286	8282	7966	6396	7818	8140	7439	7321	5484	5686	6359	5647	9233	8458	6991	6635	8685	7552	8461	10131	6912	9680	6496	5775	7036	7131	8100	6443	Pgrmc1	X	35861859	35869732	+	1857	protein_coding	progesterone receptor membrane component 1 [Source:MGI Symbol;Acc:MGI:1858305]	-
ENSMUSG00000022285	5692	6589	6101	5465	8525	9536	6962	6398	9586	7738	8169	7198	6475	7764	5698	7472	7509	6947	7107	8719	6682	5403	6159	7029	9379	6826	6174	8781	9898	12823	7737	Ywhaz	15	36771014	36797173	-	4118	protein_coding	tyrosine 3-monooxygenase/tryptophan 5-monooxygenase activation protein, zeta polypeptide [Source:MGI Symbol;Acc:MGI:109484]	-
ENSMUSG00000046330	7042	8265	7037	6008	8076	7295	6401	8045	7891	6554	6934	7224	6957	6465	8031	11914	9768	9167	8026	7737	6207	6760	6695	7190	8757	6350	5396	6240	6076	10170	7604	Rpl37a	1	72750449	72752972	+	1410	protein_coding	ribosomal protein L37a [Source:MGI Symbol;Acc:MGI:98068]	-
ENSMUSG00000024190	15943	4617	6907	3264	7348	6508	8037	6461	11016	12404	8914	3277	3426	6739	5564	10013	6151	7328	6914	13234	7943	5906	2408	6127	10385	6474	6686	5894	7427	13152	5672	Dusp1	17	26724564	26781102	-	3311	protein_coding	dual specificity phosphatase 1 [Source:MGI Symbol;Acc:MGI:105120]	-
ENSMUSG00000020911	7754	4496	4972	3597	15646	10518	7985	8042	7716	10798	8313	4612	5031	6338	4897	6607	6521	7148	6267	8277	7202	7897	9315	9466	10675	7792	8245	6567	6368	7704	5137	Krt19	11	100031636	100039491	-	1855	protein_coding	keratin 19 [Source:MGI Symbol;Acc:MGI:96693]	-
ENSMUSG00000027712	2496	4813	2272	4611	7852	10996	5924	10455	12769	11601	11496	7033	5705	8819	3646	6734	5021	5286	4931	10592	7606	2912	3133	9830	13889	11614	8944	7402	8368	9329	5772	Anxa5	3	36503072	36530043	-	1777	protein_coding	annexin A5 [Source:MGI Symbol;Acc:MGI:106008]	-
ENSMUSG00000001930	6738	5193	3286	6059	7862	14113	7878	4516	4949	5388	5373	8959	10471	6285	5595	6611	7301	8638	10139	13777	8758	6082	3215	6190	7064	5912	9411	7692	10049	11237	6786	Vwf	6	125523737	125663642	+	16064	protein_coding	Von Willebrand factor [Source:MGI Symbol;Acc:MGI:98941]	-
ENSMUSG00000073421	7316	6597	6066	4910	9599	6025	6581	5816	7797	5771	8685	8328	5935	6343	5662	8464	11838	9261	10992	9314	7599	3295	3158	6548	8123	5864	6680	7370	6829	12258	11225	H2-Ab1	17	34476663	34488393	+	2568	protein_coding	histocompatibility 2, class II antigen A, beta 1 [Source:MGI Symbol;Acc:MGI:103070]	-
ENSMUSG00000054452	5068	6148	5771	4904	7472	9400	6626	7034	8299	7264	7206	5853	6787	7000	5638	8338	9061	7085	7104	10591	7833	5565	7098	6448	11575	8686	7807	6855	7990	10865	6877	Tle5	10	81395322	81402196	+	3334	protein_coding	TLE family member 5, transcriptional modulator [Source:MGI Symbol;Acc:MGI:95806]	-
ENSMUSG00000038900	6675	8988	8126	5850	7273	7734	6561	7543	7098	6300	6456	6111	6985	6962	7020	11300	8811	7542	8192	7775	6611	6388	6817	6536	8759	6946	5148	7221	7044	11619	7830	Rpl12	2	32851571	32855357	+	3598	protein_coding	ribosomal protein L12 [Source:MGI Symbol;Acc:MGI:98002]	-
ENSMUSG00000030057	6548	8613	7868	6241	8077	7666	6150	6951	8147	7043	7395	7177	6546	7346	6653	9203	8278	7399	7572	8496	6951	6161	6867	6865	8522	6008	5526	7264	7666	10482	7473	Cnbp	6	87819597	87828088	-	3036	protein_coding	cellular nucleic acid binding protein [Source:MGI Symbol;Acc:MGI:88431]	-
ENSMUSG00000021608	2484	5345	2357	5117	6032	7735	8467	9301	11700	11366	10530	8622	5846	9413	5744	6878	4994	7213	7620	9801	7937	2388	1514	9715	11942	8187	9609	4975	7373	11047	7751	Lpcat1	13	73615316	73664541	+	4632	protein_coding	lysophosphatidylcholine acyltransferase 1 [Source:MGI Symbol;Acc:MGI:2384812]	-
ENSMUSG00000039218	5435	4187	5919	7142	8290	7382	8085	4962	11508	6976	9002	6254	8243	8194	6874	4763	8545	4919	3894	7687	4849	7215	8223	4716	10688	5272	7747	9959	11304	11686	8025	Srrm2	17	24009506	24043715	+	12842	protein_coding	serine/arginine repetitive matrix 2 [Source:MGI Symbol;Acc:MGI:1923206]	-
ENSMUSG00000022636	5388	7068	6733	5635	6844	7112	5667	9364	11977	10132	10191	5831	5232	7891	4994	5812	5607	4833	4741	8998	6316	5309	5906	8251	12204	9661	8556	6660	8262	9804	6826	Alcam	16	52069359	52274437	-	7121	protein_coding	activated leukocyte cell adhesion molecule [Source:MGI Symbol;Acc:MGI:1313266]	-
ENSMUSG00000028234	6390	8558	7469	5986	7758	7257	6316	7221	7248	6247	6576	6869	6707	6417	7283	11873	8970	8261	7781	7989	6666	6515	7301	6704	8924	6838	5581	6398	6036	10130	7460	Rps20	4	3831334	3835665	-	4080	protein_coding	ribosomal protein S20 [Source:MGI Symbol;Acc:MGI:1914677]	-
ENSMUSG00000027907	5398	5308	6303	4298	7660	7163	6487	10227	11077	9212	9337	5912	4920	6060	5260	9114	7932	7428	6250	6400	6058	7142	10232	8338	13599	9197	7944	5002	5114	7903	5194	S100a11	3	93427795	93433594	+	511	protein_coding	S100 calcium binding protein A11 [Source:MGI Symbol;Acc:MGI:1338798]	-
ENSMUSG00000003380	5566	7141	5632	5962	7543	8581	7108	7428	7463	7299	6864	6750	6361	6874	6581	10109	8499	7785	7269	9779	7916	5412	6366	7107	10667	7417	6897	5888	6614	9929	6595	Rabac1	7	24669177	24672179	-	1523	protein_coding	Rab acceptor 1 (prenylated) [Source:MGI Symbol;Acc:MGI:1201692]	-
ENSMUSG00000042436	3435	4531	2531	5559	5300	9716	8492	5103	9834	8318	10694	12783	7289	10772	6472	7187	5490	7088	8766	11196	6194	2737	2075	6165	9288	7318	4813	6485	10222	13091	6233	Mfap4	11	61376257	61379726	+	1922	protein_coding	microfibrillar-associated protein 4 [Source:MGI Symbol;Acc:MGI:1342276]	-
ENSMUSG00000095041	10430	4275	11643	4767	11170	5025	6262	4903	8124	5534	6575	4313	5206	3074	5197	11344	9847	6058	6961	5899	5110	13737	16314	4738	9630	3860	6952	5839	5787	7884	8113	ENSMUSG00000095041	JH584304.1	52190	59690	-	4238	protein_coding	-	-
ENSMUSG00000025153	2880	2886	2121	3400	7009	12811	10146	5048	8938	8931	7702	4110	7940	7276	2998	4235	4132	4332	5867	11623	9420	2024	5205	8466	9851	8570	9484	7670	10869	16635	10921	Fasn	11	120696672	120715373	-	10947	protein_coding	fatty acid synthase [Source:MGI Symbol;Acc:MGI:95485]	-
ENSMUSG00000021910	5658	5690	6249	6480	7740	8107	7214	5335	8022	6893	7323	7156	7674	7516	6667	6546	8767	6360	5859	8801	6540	6664	6479	5184	9133	5302	6472	8143	9058	10584	7866	Nisch	14	30892887	30938903	-	13198	protein_coding	nischarin [Source:MGI Symbol;Acc:MGI:1928323]	-
ENSMUSG00000063229	5919	7660	5988	5291	6928	8194	7075	6968	8075	7113	7269	6390	6333	6876	6252	8691	8098	7254	7107	8018	7092	5692	7184	6910	10074	6746	6513	5788	7377	10027	6285	Ldha	7	46490899	46505051	+	3310	protein_coding	lactate dehydrogenase A [Source:MGI Symbol;Acc:MGI:96759]	-
ENSMUSG00000026921	5533	6304	6710	6142	5767	7950	7069	5056	6824	5269	4927	8234	8107	7805	8925	8843	12772	8422	9304	8031	5927	6614	5622	4423	7612	4761	5263	7771	7090	10796	7294	Egfl7	2	26470026	26483132	+	3581	protein_coding	EGF-like domain 7 [Source:MGI Symbol;Acc:MGI:2449923]	-
ENSMUSG00000029713	5748	6512	6361	5430	7846	8142	6988	6802	7593	7199	7559	7030	6690	6917	6755	8536	9362	7354	7649	8433	6803	5874	6687	6273	10049	6334	6823	5580	6375	8710	6665	Gnb2	5	137526389	137531772	-	3402	protein_coding	guanine nucleotide binding protein (G protein), beta 2 [Source:MGI Symbol;Acc:MGI:95784]	-
ENSMUSG00000021546	5771	7359	6633	5582	7180	7287	5725	7479	8291	7588	7978	7482	6309	7579	6007	7854	7518	7606	6846	8202	6509	5925	6101	6672	8210	6066	5546	7573	8135	10194	7080	Hnrnpk	13	58538956	58551157	-	6466	protein_coding	heterogeneous nuclear ribonucleoprotein K [Source:MGI Symbol;Acc:MGI:99894]	-
ENSMUSG00000060938	6433	8776	7743	5889	7256	7506	6284	7179	7122	6298	6274	6305	6561	6280	6946	11292	8102	7624	8171	7822	6147	6149	6907	6230	8232	6819	5408	5653	6269	9328	7037	Rpl26	11	68792409	68797815	+	1444	protein_coding	ribosomal protein L26 [Source:MGI Symbol;Acc:MGI:106022]	-
ENSMUSG00000036594	6826	6896	5912	4781	8335	5760	6167	5894	7764	6353	8174	7419	5973	6338	5546	8864	9752	8466	9790	8832	7461	2634	2496	6797	7665	6367	6272	7281	7019	11954	10172	H2-Aa	17	34501718	34506797	-	3798	protein_coding	histocompatibility 2, class II antigen A, alpha [Source:MGI Symbol;Acc:MGI:95895]	-
ENSMUSG00000020592	4956	5712	5225	4503	6506	7455	6602	9763	9496	10797	10105	5406	4783	6341	4672	6444	6327	6310	5539	8957	7422	5469	6282	9122	13824	9227	9012	4575	5835	7691	5193	Sdc1	12	8821323	8843715	+	3809	protein_coding	syndecan 1 [Source:MGI Symbol;Acc:MGI:1349162]	-
ENSMUSG00000031503	2072	2892	1450	4007	5719	13146	9881	6334	10022	9404	9397	6200	5068	9148	3804	4049	4987	4725	5190	9628	6921	1843	1416	5789	11674	9312	9684	9536	12715	14613	8625	Col4a2	8	11362805	11499287	+	6619	protein_coding	collagen, type IV, alpha 2 [Source:MGI Symbol;Acc:MGI:88455]	-
ENSMUSG00000060743	6018	8490	7727	5732	6403	7196	5590	7224	8020	6817	7177	6478	6785	7006	6030	8017	7284	6879	6451	8884	6489	6619	6819	6092	9098	7334	5934	6297	6862	8963	6821	H3f3a	1	180628397	180641508	-	3504	protein_coding	H3.3 histone A [Source:MGI Symbol;Acc:MGI:1097686]	-
ENSMUSG00000058297	2489	3460	1870	3507	6618	10125	6394	8137	10246	9681	10633	6749	4482	6697	3264	3283	5051	6065	6059	10209	6766	1209	934	8419	12232	9197	12171	8261	9588	13643	9417	Spock2	10	59942041	59971020	+	5533	protein_coding	sparc/osteonectin, cwcv and kazal-like domains proteoglycan 2 [Source:MGI Symbol;Acc:MGI:1891351]	-
ENSMUSG00000023367	5887	5930	6550	4788	8528	8014	6255	6199	7346	6657	7717	5477	5844	6023	5033	8368	8721	7578	6692	8872	6301	7770	11500	7129	8960	6389	6315	5302	6134	7486	5736	Tmem176a	6	48817853	48824005	+	3810	protein_coding	transmembrane protein 176A [Source:MGI Symbol;Acc:MGI:1913308]	-
ENSMUSG00000025794	6356	8339	7774	5437	6779	6853	5444	6663	6727	5623	6163	5717	6329	6504	6474	9501	7889	6740	7289	8827	6786	5870	7001	6328	7997	6843	5484	6256	6684	9715	7330	Rpl14	9	120400510	120403720	+	1651	protein_coding	ribosomal protein L14 [Source:MGI Symbol;Acc:MGI:1914365]	-
ENSMUSG00000018042	4276	5557	4547	4575	6900	8906	6404	7390	7974	6677	7231	5952	6125	7235	5069	6711	7035	5956	6925	9663	6887	4293	5935	5718	10334	9517	6870	6662	8365	10921	6334	Cyb5r3	15	83037695	83056793	-	4298	protein_coding	cytochrome b5 reductase 3 [Source:MGI Symbol;Acc:MGI:94893]	-
ENSMUSG00000017774	2523	3694	2405	4169	5665	9550	7386	8191	9005	8816	8140	6639	5826	9256	4200	4309	5107	5250	4721	11255	6704	2100	2083	6069	10938	9459	8310	8775	10378	13264	8453	Myo1c	11	75541330	75564736	+	6585	protein_coding	myosin IC [Source:MGI Symbol;Acc:MGI:106612]	-
ENSMUSG00000058254	4344	7574	3139	7344	6052	10540	7359	3071	5306	4620	4433	11285	9070	8209	6031	6499	6167	6956	9299	10306	6055	2774	1448	3319	5059	4581	3904	10118	10597	16224	10161	Tspan7	X	10351397	10462844	+	7067	protein_coding	tetraspanin 7 [Source:MGI Symbol;Acc:MGI:1298407]	-
ENSMUSG00000027293	5326	7740	4516	8116	5360	7391	7629	4663	5751	5622	6050	9890	8409	8434	6815	6172	6437	6369	8612	10715	6830	4301	3956	4690	5891	5126	4859	8244	8305	9761	8896	Ehd4	2	119919656	119985087	-	4007	protein_coding	EH-domain containing 4 [Source:MGI Symbol;Acc:MGI:1919619]	-
ENSMUSG00000001025	3131	6129	2773	3864	7341	8679	7132	10421	9725	8514	8467	6182	4209	6198	5224	6126	7341	9346	8991	7424	6984	3612	3918	7307	11732	8923	6596	4887	6189	8512	4531	S100a6	3	90520189	90531488	+	1367	protein_coding	S100 calcium binding protein A6 (calcyclin) [Source:MGI Symbol;Acc:MGI:1339467]	-
ENSMUSG00000037072	3966	7590	4443	5333	6108	7016	6073	8506	9187	7716	8355	7033	5721	6899	5463	7584	5928	6045	6541	8769	6563	4284	4304	6881	10107	8475	6632	6305	7677	8482	6392	Selenof	3	144276065	144303441	+	5819	protein_coding	selenoprotein F [Source:MGI Symbol;Acc:MGI:1927947]	-
ENSMUSG00000072235	5102	5514	5005	4336	7965	7769	5935	5761	6897	7563	7634	6930	6310	7161	5669	8960	7472	7605	6863	9390	6670	6276	8130	7136	8313	5547	4938	6390	5778	8776	6406	Tuba1a	15	98847718	98851584	-	1803	protein_coding	tubulin, alpha 1A [Source:MGI Symbol;Acc:MGI:98869]	-
ENSMUSG00000004665	3495	4335	2995	4305	5797	7813	5652	9015	9132	9366	8847	6340	5832	7963	4674	6323	6669	6354	6262	9698	5826	3052	2736	7722	11251	9727	7474	6763	7861	9941	6688	Cnn2	10	79824418	79831896	+	2460	protein_coding	calponin 2 [Source:MGI Symbol;Acc:MGI:105093]	-
ENSMUSG00000024646	8484	10110	10724	6453	7082	6551	6116	7268	6821	5815	5677	5111	5501	5035	6569	9173	7145	5769	5561	6560	7553	7082	9703	5871	8149	5836	4369	6042	5895	6430	4810	Cyb5a	18	84856829	84897996	+	3104	protein_coding	cytochrome b5 type A (microsomal) [Source:MGI Symbol;Acc:MGI:1926952]	-
ENSMUSG00000022389	8780	8918	10612	8534	6210	6508	6562	8724	4286	2913	3289	8717	8908	5901	9289	3111	6207	5007	3370	11245	7126	5870	9617	3481	9026	5391	6047	4853	5918	7649	7178	Tef	15	81686622	81711064	+	7867	protein_coding	thyrotroph embryonic factor [Source:MGI Symbol;Acc:MGI:98663]	TF_bZIP
ENSMUSG00000026335	4785	6817	4732	5839	7110	7936	5684	4966	6748	5110	5444	6608	11524	7125	5858	5396	9402	7039	7347	10102	9907	4275	5787	4783	7540	5185	4587	7136	8499	10400	5397	Pam	1	97722839	98023371	-	11892	protein_coding	peptidylglycine alpha-amidating monooxygenase [Source:MGI Symbol;Acc:MGI:97475]	-
ENSMUSG00000032294	4452	5641	4087	5106	7025	9081	7153	6303	7355	7234	6982	6444	6573	6901	5911	6905	7010	6262	5973	10149	8250	4434	6311	6374	9533	7225	6414	5962	7010	8741	5782	Pkm	9	59563651	59586658	+	5001	protein_coding	pyruvate kinase, muscle [Source:MGI Symbol;Acc:MGI:97591]	-
ENSMUSG00000039630	5503	5947	6184	5783	7072	7002	6446	5644	7690	6431	7066	7290	6585	7242	5769	6816	7070	6732	6172	7778	6133	6305	6513	5771	7608	5150	5048	7905	8275	10803	6750	Hnrnpu	1	178148673	178165362	-	11599	protein_coding	heterogeneous nuclear ribonucleoprotein U [Source:MGI Symbol;Acc:MGI:1858195]	-
ENSMUSG00000052684	30679	4900	5443	4508	11498	6298	6051	3591	5809	5062	3960	6931	5166	7311	5656	5474	4965	6563	5510	8865	5491	7304	1724	4241	6093	4161	3676	6967	7108	10761	6684	Jun	4	94937271	94940459	-	3189	protein_coding	jun proto-oncogene [Source:MGI Symbol;Acc:MGI:96646]	TF_bZIP
ENSMUSG00000037805	5847	7475	7139	5102	7538	7490	6571	6569	6859	5548	6404	5968	5843	5949	6086	9293	8006	6840	7138	7665	6182	6022	6698	6089	8822	6021	5878	5765	5961	8905	6659	Rpl10a	17	28547445	28550007	+	2431	protein_coding	ribosomal protein L10A [Source:MGI Symbol;Acc:MGI:1343877]	-
ENSMUSG00000022961	5994	5495	7246	6204	7250	6677	5920	5767	8844	6565	8278	6114	6161	7027	6006	5259	7106	5392	4787	7314	5164	7996	7386	4920	7736	4436	5447	8757	9038	10388	7378	Son	16	91444394	91476109	+	14907	protein_coding	Son DNA binding protein [Source:MGI Symbol;Acc:MGI:98353]	-
ENSMUSG00000003814	3825	4974	3766	4284	6065	8413	7648	4827	9515	7502	7436	5497	5958	8294	4464	6742	6789	6592	6635	8286	5361	5452	6036	6203	8821	7104	6058	7225	8018	12390	7606	Calr	8	85568479	85573563	-	2880	protein_coding	calreticulin [Source:MGI Symbol;Acc:MGI:88252]	-
ENSMUSG00000039952	2753	3684	2795	3681	5401	8488	6271	8498	9917	10148	9334	5891	5285	8024	3484	4571	4995	5394	5415	9527	6744	2706	2799	7043	10748	8975	7630	7860	10543	11633	6931	Dag1	9	108081833	108141157	-	6357	protein_coding	dystroglycan 1 [Source:MGI Symbol;Acc:MGI:101864]	-
ENSMUSG00000020612	4335	5884	4668	5002	6726	8205	6665	5794	7858	6475	7200	6807	6213	8016	5091	6750	6633	6989	6583	8718	6494	4105	4292	5608	7846	5821	5120	8048	8835	12473	7834	Prkar1a	11	109540231	109560482	+	4321	protein_coding	protein kinase, cAMP dependent regulatory, type I, alpha [Source:MGI Symbol;Acc:MGI:104878]	-
ENSMUSG00000067336	4581	8179	4101	7626	5336	7868	6208	4340	6220	5067	5333	10342	8488	8692	6399	6499	5592	6396	7613	11039	6834	3308	2237	4176	5369	5722	3577	8628	9402	12645	8910	Bmpr2	1	59802559	59918173	+	17983	protein_coding	bone morphogenetic protein receptor, type II (serine/threonine kinase) [Source:MGI Symbol;Acc:MGI:1095407]	-
ENSMUSG00000026814	4732	5808	3423	7456	5614	12435	7998	3118	5836	5047	4938	8376	9146	7609	5934	6482	6330	5314	8138	8670	4890	3325	1781	3483	6718	5196	5764	9253	10702	14200	8906	Eng	2	32536607	32572681	+	4048	protein_coding	endoglin [Source:MGI Symbol;Acc:MGI:95392]	-
ENSMUSG00000031818	5872	7898	6291	5112	7564	7251	5916	6627	6471	5827	6115	6025	5971	5695	6634	9985	8613	7715	7001	7665	7114	5611	7603	6190	9200	6122	5449	4767	5475	7206	5278	Cox4i1	8	121394961	121400946	+	1550	protein_coding	cytochrome c oxidase subunit 4I1 [Source:MGI Symbol;Acc:MGI:88473]	-
ENSMUSG00000001552	4658	5254	4780	5837	5859	9418	7613	5362	6652	7010	6459	7845	7336	8340	5827	6241	6318	7096	7674	8622	6572	4402	5584	5833	7065	4786	6025	7192	7142	9822	7330	Jup	11	100259784	100288589	-	6436	protein_coding	junction plakoglobin [Source:MGI Symbol;Acc:MGI:96650]	-
ENSMUSG00000032966	4504	6059	3506	5438	6725	9263	7798	4748	6766	5474	6022	8198	7092	7826	6129	7448	7221	6858	7595	8112	5991	3656	3694	4721	7721	5646	4856	8079	8699	12152	7629	Fkbp1a	2	151384403	151403612	+	3857	protein_coding	FK506 binding protein 1a [Source:MGI Symbol;Acc:MGI:95541]	-
ENSMUSG00000030246	8167	8307	10552	6470	7397	5510	3833	6457	5920	6747	6792	4824	4783	4649	6154	10947	9589	7475	6788	5890	6340	8583	11182	7374	7992	4916	5121	4083	3814	4347	3194	Ldhb	6	142435975	142453683	-	1570	protein_coding	lactate dehydrogenase B [Source:MGI Symbol;Acc:MGI:96763]	-
ENSMUSG00000071644	5039	7573	5849	5432	5991	6803	6460	6404	6732	5987	6754	6826	6451	6390	5816	7576	6989	7313	8014	7773	6182	5014	6270	6307	7950	5931	5377	5818	6325	9348	7185	Eef1g	19	8944405	8955843	+	2600	protein_coding	eukaryotic translation elongation factor 1 gamma [Source:MGI Symbol;Acc:MGI:1914410]	-
ENSMUSG00000032548	3922	6072	2724	7103	4983	8235	5950	4822	6078	5509	5367	10659	8917	7542	7181	3974	6608	7616	8247	11574	7536	2508	1426	4294	6009	5826	4455	8439	9858	11270	8143	Slco2a1	9	102865911	102973201	+	13545	protein_coding	solute carrier organic anion transporter family, member 2a1 [Source:MGI Symbol;Acc:MGI:1346021]	-
ENSMUSG00000027620	6501	6055	7503	6027	6842	6522	6175	4845	7648	5531	6479	6165	6378	6798	6210	6978	7419	5695	5123	6634	5174	8013	7247	4556	7075	4496	4688	7893	7925	10675	7229	Rbm39	2	155989159	156022158	-	6946	protein_coding	RNA binding motif protein 39 [Source:MGI Symbol;Acc:MGI:2157953]	-
ENSMUSG00000036438	4836	6016	5805	4538	6067	6436	5457	7530	8351	7061	7915	6990	5513	6812	5197	6422	5431	6176	6127	7648	5665	5119	5664	6698	8686	7256	5985	5810	6431	10788	7138	Calm2	17	87740840	87754363	-	1467	protein_coding	calmodulin 2 [Source:MGI Symbol;Acc:MGI:103250]	-
ENSMUSG00000018293	4562	4905	4985	3902	6692	7947	6235	6113	7536	6588	6894	6139	5509	6684	4977	7054	7573	6447	6588	7544	5780	5126	6026	5832	9940	6618	6077	6691	7472	10179	6538	Pfn1	11	70542676	70545470	-	2405	protein_coding	profilin 1 [Source:MGI Symbol;Acc:MGI:97549]	-
ENSMUSG00000003617	6465	6158	7942	4421	9101	6070	5039	5237	7993	6241	8732	3303	3534	4753	3162	9131	6961	5127	7456	5625	4780	11258	15439	7685	6982	4620	5350	5398	5084	6403	4901	Cp	3	20011218	20063309	+	9566	protein_coding	ceruloplasmin [Source:MGI Symbol;Acc:MGI:88476]	-
ENSMUSG00000032359	5439	5684	4767	3725	7188	6531	6673	5802	7932	6680	7148	4371	3312	5503	3976	8377	8975	6617	6013	5434	5039	5122	4972	5987	9325	7917	7874	6196	9017	9793	7475	Ctsh	9	89936205	89958142	+	4499	protein_coding	cathepsin H [Source:MGI Symbol;Acc:MGI:107285]	-
ENSMUSG00000023224	3582	4618	2991	4681	6071	7130	6732	5413	6821	5435	6941	7451	7142	8412	6472	6444	7809	7637	6830	10694	8304	4002	4509	4686	6582	5469	4221	7069	7536	9876	6765	Serping1	2	84595731	84605788	-	2325	protein_coding	serine (or cysteine) peptidase inhibitor, clade G, member 1 [Source:MGI Symbol;Acc:MGI:894696]	-
ENSMUSG00000023004	5140	5669	5119	4398	6296	6817	5701	5907	6426	7011	7078	7413	6790	6580	6101	8229	8018	9220	7686	8472	6236	4890	6129	6320	7511	5227	4586	5090	5406	7246	5596	Tuba1b	15	98829306	98832446	-	1875	protein_coding	tubulin, alpha 1B [Source:MGI Symbol;Acc:MGI:107804]	-
ENSMUSG00000061477	5284	8322	6748	5460	5316	5322	4161	7664	7249	6670	6851	4822	5377	6233	6116	9060	6062	5897	6443	7356	6597	4914	5010	7062	8234	7270	5258	6138	5550	8387	7136	Rps7	12	28680853	28685952	-	2015	protein_coding	ribosomal protein S7 [Source:MGI Symbol;Acc:MGI:1333818]	-
ENSMUSG00000022283	5785	7050	7851	5720	6943	7747	6479	5220	6628	5488	5779	5340	5796	5969	5081	5925	7075	5670	6000	8192	5684	5668	6108	4743	6711	4885	4728	7443	7689	10634	7445	Pabpc1	15	36595905	36609912	-	6540	protein_coding	poly(A) binding protein, cytoplasmic 1 [Source:MGI Symbol;Acc:MGI:1349722]	-
ENSMUSG00000024659	4151	5189	5023	3719	6965	6977	6625	8124	8909	7645	8104	4780	4033	6116	4413	6369	5784	5345	6085	6682	5910	6008	7059	6750	10150	7999	6222	6234	6632	7412	5857	Anxa1	19	20350792	20368308	-	2911	protein_coding	annexin A1 [Source:MGI Symbol;Acc:MGI:96819]	-
ENSMUSG00000000346	4889	6515	5455	5096	7292	7336	5675	6526	7277	6746	6841	6725	5612	6389	5390	6898	6587	6298	6433	7943	6304	4682	5054	5811	7824	5640	5323	5961	6330	9307	6373	Dazap2	15	100513230	100518642	+	2900	protein_coding	DAZ associated protein 2 [Source:MGI Symbol;Acc:MGI:1344344]	-
ENSMUSG00000028618	4943	7222	5670	5531	6634	7051	5993	6685	7505	7020	6908	6420	5772	6256	5260	6624	5994	6288	5885	8161	6580	4952	5542	6309	8374	5920	5756	5109	5806	8205	6057	Tmem59	4	107035596	107058193	+	2056	protein_coding	transmembrane protein 59 [Source:MGI Symbol;Acc:MGI:1929278]	-
ENSMUSG00000061787	5207	7026	6269	4829	6504	6430	5624	6192	6244	5210	5633	5978	6096	5909	6290	9962	7512	7481	7019	7338	5790	5618	6219	5764	7482	5866	4654	5471	5586	8794	6302	Rps17	7	80992480	80995002	-	1274	protein_coding	ribosomal protein S17 [Source:MGI Symbol;Acc:MGI:1309526]	-
ENSMUSG00000068267	4232	5008	4170	4180	6407	8261	5874	6279	6548	6120	5989	5691	5656	6906	4682	5381	6637	5674	5739	9735	6719	3534	4806	5168	9549	8386	7134	6416	7389	10660	7110	Cenpb	2	131017102	131021987	-	4886	protein_coding	centromere protein B [Source:MGI Symbol;Acc:MGI:88376]	-
ENSMUSG00000024012	4021	5805	4407	4937	6666	7720	6578	6706	7317	6890	7142	6320	5764	6490	5072	6996	6478	6127	5684	8454	6604	4118	4764	6243	10208	6461	7172	4515	5675	8557	6053	Mtch1	17	29551046	29566908	-	5615	protein_coding	mitochondrial carrier 1 [Source:MGI Symbol;Acc:MGI:1929261]	-
ENSMUSG00000057522	3984	5670	4965	5041	6742	8355	6606	6593	7408	6187	6296	6317	5698	6893	4943	6938	5827	5450	5741	9122	5826	4003	5351	5628	7973	6272	5557	6146	6833	9911	7100	Spop	11	95304906	95384232	+	3159	protein_coding	speckle-type BTB/POZ protein [Source:MGI Symbol;Acc:MGI:1343085]	-
ENSMUSG00000018849	4288	4150	5079	4072	6395	7388	5856	7102	8167	8259	7502	5110	4759	6864	3890	6394	5919	5635	5465	8839	5320	4601	5320	6592	9961	7154	7506	6209	7207	8045	5788	Wwc1	11	35729227	35871354	-	4960	protein_coding	WW, C2 and coiled-coil domain containing 1 [Source:MGI Symbol;Acc:MGI:2388637]	-
ENSMUSG00000055148	3111	4677	6516	3930	5971	7998	6526	5025	5277	6893	5930	5146	5829	5468	6005	8254	6380	9845	8563	11394	8210	4500	2722	5025	7630	4302	4088	5917	5838	10799	5984	Klf2	8	73072877	73075500	+	1847	protein_coding	Kruppel-like factor 2 (lung) [Source:MGI Symbol;Acc:MGI:1342772]	zf-C2H2
ENSMUSG00000010095	4178	5165	3783	4580	8321	10170	8718	4656	6574	5889	5433	5573	5302	6156	4810	6549	6258	5041	5967	7648	5802	3612	3504	5339	9074	5792	4683	7850	9128	10435	7540	Slc3a2	19	8684246	8700733	-	3529	protein_coding	solute carrier family 3 (activators of dibasic and neutral amino acid transport), member 2 [Source:MGI Symbol;Acc:MGI:96955]	-
ENSMUSG00000003429	5688	7976	6417	4537	6230	6260	5562	6393	6375	5579	5893	5741	5853	5617	5976	9007	6845	6592	7535	7118	5500	5092	5741	5801	7346	5858	4889	5367	5464	8529	6322	Rps11	7	44771803	44773863	-	865	protein_coding	ribosomal protein S11 [Source:MGI Symbol;Acc:MGI:1351329]	-
ENSMUSG00000090733	6235	8201	7176	4616	6798	5622	4932	7514	5309	4561	4869	5274	3935	6152	5617	11411	6661	6693	6981	6112	4837	5938	5564	5003	7071	6958	4587	5520	6053	10805	5776	Rps27	3	90119829	90120958	-	1043	protein_coding	ribosomal protein S27 [Source:MGI Symbol;Acc:MGI:1888676]	-
ENSMUSG00000060586	7077	6285	5580	4323	8029	5281	5595	4564	5855	4628	6549	6678	5209	5308	5137	7205	10259	7719	9590	7780	6089	1912	1976	5081	6015	4445	4857	6797	6409	10259	9604	H2-Eb1	17	34524841	34535648	+	1944	protein_coding	histocompatibility 2, class II antigen E beta [Source:MGI Symbol;Acc:MGI:95901]	-
ENSMUSG00000009927	5724	7594	6829	4884	6174	6776	5510	6245	5996	5173	5486	5112	5791	5890	5362	9173	7009	5965	6859	7228	5652	5564	5995	5176	6971	6218	4489	5473	6274	8882	6600	Rps25	9	44318436	44321724	+	2691	protein_coding	ribosomal protein S25 [Source:MGI Symbol;Acc:MGI:1922867]	-
ENSMUSG00000054364	5945	5743	4725	4040	6393	7266	7150	4127	6909	6395	5954	5710	4670	6408	5088	6023	5223	5968	6222	9676	7359	3788	3029	5026	9121	5848	5639	5757	7924	11279	7604	Rhob	12	8547661	8550009	-	2349	protein_coding	ras homolog family member B [Source:MGI Symbol;Acc:MGI:107949]	-
ENSMUSG00000007891	4377	5424	4314	4265	6222	7120	6118	5976	6665	5947	6335	4589	5071	5795	4594	7202	6965	5747	5872	8360	7281	4304	6678	7089	9871	7795	8483	4465	5397	7538	5609	Ctsd	7	141929648	141941775	-	2351	protein_coding	cathepsin D [Source:MGI Symbol;Acc:MGI:88562]	-
ENSMUSG00000007815	3490	5016	3463	4270	5306	7851	5478	6041	7402	6843	6993	5491	5279	6700	3862	4868	5258	5153	5470	8440	5990	3328	3904	5603	8535	7283	5843	8178	9566	11501	7888	Rhoa	9	108183328	108215133	+	7494	protein_coding	ras homolog family member A [Source:MGI Symbol;Acc:MGI:1096342]	-
ENSMUSG00000041247	965	3474	570	3314	4529	7352	6229	8053	11348	10220	9230	7513	4207	8788	4266	6093	1832	5605	4981	7885	6397	727	259	8712	9965	8765	9046	3876	7007	11076	7736	Lamp3	16	19472128	19525125	-	3356	protein_coding	lysosomal-associated membrane protein 3 [Source:MGI Symbol;Acc:MGI:2441659]	-
ENSMUSG00000078812	4562	5591	4746	4279	6748	7567	6240	5938	7093	6401	6629	5850	5107	5792	5002	7621	7201	6556	6237	6649	5667	4673	5269	5711	8859	6089	5887	5315	6107	8738	5556	Eif5a	11	69807540	69812784	-	2377	protein_coding	eukaryotic translation initiation factor 5A [Source:MGI Symbol;Acc:MGI:106248]	-
ENSMUSG00000000787	5680	5176	7187	3843	8516	7443	5346	4441	5935	5236	7879	6349	5534	5208	3583	5471	4973	6039	5934	8828	4591	3839	4978	6021	5653	4423	5259	6904	7437	11781	7738	Ddx3x	X	13147209	13160291	+	5277	protein_coding	DEAD box helicase 3, X-linked [Source:MGI Symbol;Acc:MGI:103064]	-
ENSMUSG00000040652	4659	5822	5283	4854	5642	6176	5079	6673	7394	7092	7205	6897	5803	6329	5611	5866	6060	6617	6966	7402	5925	4042	4821	6420	8163	5771	5758	4870	5122	7655	5060	Oaz2	9	65575283	65597582	+	2990	protein_coding	ornithine decarboxylase antizyme 2 [Source:MGI Symbol;Acc:MGI:109492]	-
ENSMUSG00000002504	3505	4566	3085	5148	4439	8285	5512	5543	7056	5289	5070	5367	6539	7276	5500	4135	6310	4005	5600	8987	5940	3009	2290	4473	8999	8017	7236	7869	9046	10094	8739	Slc9a3r2	17	24858260	24869301	-	2646	protein_coding	solute carrier family 9 (sodium/hydrogen exchanger), member 3 regulator 2 [Source:MGI Symbol;Acc:MGI:1890662]	-
ENSMUSG00000018707	3733	4347	3845	4745	5563	8134	6679	5221	6714	6003	5979	6402	6205	6981	5423	5176	5882	5523	6100	8748	5988	3489	3803	4876	7687	5202	5493	7370	8050	10555	6954	Dync1h1	12	110567886	110633379	+	15658	protein_coding	dynein cytoplasmic 1 heavy chain 1 [Source:MGI Symbol;Acc:MGI:103147]	-
ENSMUSG00000030934	5450	5926	6639	4726	6334	6656	6131	5341	6976	6728	6633	5599	5323	6151	4588	7092	6127	6302	5342	6385	5062	5759	6631	6551	7145	4740	4952	5038	5584	8284	5365	Oat	7	132159207	132178127	-	2360	protein_coding	ornithine aminotransferase [Source:MGI Symbol;Acc:MGI:97394]	-
ENSMUSG00000045962	3142	4137	3605	4408	5580	7554	5648	6299	8130	6800	6973	5422	4909	6965	3949	5273	5043	4704	4894	8577	5511	3150	3565	5286	8005	7130	6079	7783	8852	11250	6808	Wnk1	6	119900930	120015633	-	22825	protein_coding	WNK lysine deficient protein kinase 1 [Source:MGI Symbol;Acc:MGI:2442092]	-
ENSMUSG00000057193	2756	3798	2723	4083	5239	7684	5300	7479	8557	8367	8112	5437	4711	6927	3588	3609	5462	4685	4854	7963	5174	2469	2236	6082	9776	7068	7117	7550	9856	10146	6571	Slc44a2	9	21231994	21266324	+	8677	protein_coding	solute carrier family 44, member 2 [Source:MGI Symbol;Acc:MGI:1915932]	-
ENSMUSG00000028249	3783	5885	4297	4335	5563	6623	6130	6617	7954	6961	7215	6122	4933	6431	4319	6729	4934	5878	5692	6708	5307	3844	4050	6246	8395	6459	5656	5774	7262	8525	6365	Sdcbp	4	6365650	6408423	+	6904	protein_coding	syndecan binding protein [Source:MGI Symbol;Acc:MGI:1337026]	-
ENSMUSG00000063065	4430	5380	4697	4775	5615	6629	4906	6036	6278	6072	6196	7216	5810	5941	5308	6369	7255	6846	6499	8908	6558	4308	4749	5550	8219	5666	5195	4769	5154	7698	5392	Mapk3	7	126358773	126364991	+	2257	protein_coding	mitogen-activated protein kinase 3 [Source:MGI Symbol;Acc:MGI:1346859]	-
ENSMUSG00000056501	7452	4462	6700	3144	12072	8563	7010	3989	5413	5210	5056	3607	3213	3375	4974	11404	7717	6542	4503	8082	7569	5197	5102	5306	10565	4335	6041	2806	4540	6055	4066	Cebpb	2	167530835	167532338	+	1504	protein_coding	CCAAT/enhancer binding protein (C/EBP), beta [Source:MGI Symbol;Acc:MGI:88373]	TF_bZIP
ENSMUSG00000020368	3908	5512	4218	4660	5587	6707	6652	5206	7551	6450	6381	6310	5647	7162	4791	6206	5297	5842	5803	6866	5234	3951	3941	5551	7125	5679	4814	6548	7327	10405	6220	Canx	11	50184788	50216500	-	4693	protein_coding	calnexin [Source:MGI Symbol;Acc:MGI:88261]	-
ENSMUSG00000007850	4918	5032	6357	5760	5963	5319	5781	4855	7751	5683	6629	6333	5831	6288	5518	6355	7386	6624	4228	6020	4933	6149	5379	4751	7160	3879	4212	6883	7085	8108	6012	Hnrnph1	11	50267817	50277355	+	5842	protein_coding	heterogeneous nuclear ribonucleoprotein H1 [Source:MGI Symbol;Acc:MGI:1891925]	-
ENSMUSG00000016534	4445	6797	5585	4837	5646	5892	5351	6433	8081	6370	6769	5727	5170	6167	4668	6321	5189	5438	4997	6774	5632	4581	5170	5442	7488	5915	5113	5919	6801	8698	5738	Lamp2	X	37490234	37545331	-	9552	protein_coding	lysosomal-associated membrane protein 2 [Source:MGI Symbol;Acc:MGI:96748]	-
ENSMUSG00000070493	4844	6607	5679	4343	6688	6673	6151	5559	5899	5300	5519	5033	4995	5090	5354	9341	7132	7064	6482	6874	5980	5087	6273	5947	8167	5184	4997	4130	4917	6904	4840	Chchd2	5	129909997	129916311	-	2269	protein_coding	coiled-coil-helix-coiled-coil-helix domain containing 2 [Source:MGI Symbol;Acc:MGI:1261428]	-
ENSMUSG00000028967	11224	3685	3655	2535	8494	5362	6471	4364	8164	10096	8674	3397	2300	4539	4230	7470	2687	4807	4159	7258	6761	3134	1318	5644	10335	7215	7425	4147	6614	8969	7643	Errfi1	4	150938376	150953349	+	3582	protein_coding	ERBB receptor feedback inhibitor 1 [Source:MGI Symbol;Acc:MGI:1921405]	-
ENSMUSG00000026874	1305	1995	1348	2424	4945	6819	8807	6735	12472	10861	11490	1877	2858	3539	2061	8272	4072	4993	5220	4396	3744	2312	1026	10464	10726	9075	12498	3643	7781	7037	7157	Hc	2	34873343	34951450	-	6265	protein_coding	hemolytic complement [Source:MGI Symbol;Acc:MGI:96031]	-
ENSMUSG00000030432	5209	6401	6085	4157	6549	6524	5619	5293	5637	4861	5035	5364	5084	4997	5612	8915	7271	6310	5855	7225	5628	5348	6253	5098	7319	5263	5098	4992	5079	8004	5788	Rpl28	7	4795873	4798065	+	1840	protein_coding	ribosomal protein L28 [Source:MGI Symbol;Acc:MGI:101839]	-
ENSMUSG00000061904	4942	5525	5787	4822	6543	6304	5541	5605	6658	5686	6314	5593	5547	5470	5569	6264	7079	6097	5474	6198	5845	5257	6445	5372	7583	4589	4925	5362	6069	7726	5315	Slc25a3	10	90952436	90959921	-	5550	protein_coding	solute carrier family 25 (mitochondrial carrier, phosphate carrier), member 3 [Source:MGI Symbol;Acc:MGI:1353498]	-
ENSMUSG00000028465	2731	3219	2671	4000	5568	8440	6600	4809	6227	6437	6132	6688	6202	8136	4185	4333	5403	5703	4830	10410	6257	2615	2979	4667	7564	5575	5776	7110	8124	10794	6877	Tln1	4	43531519	43562691	-	9801	protein_coding	talin 1 [Source:MGI Symbol;Acc:MGI:1099832]	-
ENSMUSG00000024130	2152	2672	2645	3090	4217	5583	4222	6844	9792	11135	9388	3414	2928	8508	2272	10012	3523	3364	3149	5709	3749	4328	9910	8638	10887	8482	9007	3373	4679	5879	7073	Abca3	17	24570924	24629175	+	9374	protein_coding	ATP-binding cassette, sub-family A (ABC1), member 3 [Source:MGI Symbol;Acc:MGI:1351617]	-
ENSMUSG00000038776	6803	6771	7536	5259	6386	6442	5505	5502	4571	4802	4674	6142	6268	4693	5680	6184	6654	5490	5569	8927	6981	6084	8195	5054	6624	4494	3870	4374	4051	6073	4836	Ephx1	1	180803775	180848469	-	1950	protein_coding	epoxide hydrolase 1, microsomal [Source:MGI Symbol;Acc:MGI:95405]	-
ENSMUSG00000020823	4855	5494	4679	5187	6492	7987	6951	4364	6333	5024	5220	5910	5904	5699	5678	5579	6646	5114	5784	8330	5842	3901	5307	4706	7807	4813	5510	5402	6190	7762	5489	Sec14l1	11	117005994	117050094	+	7176	protein_coding	SEC14-like lipid binding 1 [Source:MGI Symbol;Acc:MGI:1921386]	-
ENSMUSG00000036606	5030	4495	6014	4540	6491	6410	5131	5466	6501	6352	6513	4754	5056	5401	4846	5179	7376	5190	5452	7779	5405	6180	8259	5951	7928	4920	5877	4996	5371	6041	4982	Plxnb2	15	89039752	89064991	-	7720	protein_coding	plexin B2 [Source:MGI Symbol;Acc:MGI:2154239]	-
ENSMUSG00000027340	8254	5108	11434	5299	7505	5197	4698	5384	4755	4921	5838	4532	5752	5333	5065	3846	4945	4187	3740	7581	5717	7444	8878	5336	7449	4246	4390	5138	5658	6888	5355	Slc23a2	2	131894416	131987028	-	7951	protein_coding	solute carrier family 23 (nucleobase transporters), member 2 [Source:MGI Symbol;Acc:MGI:1859682]	-
ENSMUSG00000016382	4457	5125	5403	4455	5453	5736	4309	7156	7799	7364	8207	4711	4441	5803	3887	5165	5831	4900	4670	6102	4500	5258	5358	6311	8535	7088	5930	5789	6820	7317	5052	Pls3	X	74829260	74918788	-	4238	protein_coding	plastin 3 (T-isoform) [Source:MGI Symbol;Acc:MGI:104807]	-
ENSMUSG00000062078	2834	5760	2697	5168	4533	6500	5396	6402	7525	6371	6478	6897	5683	7556	4536	5310	4205	5167	5200	8223	5754	1867	1654	5029	6894	6366	4782	7360	8621	10416	7166	Qk	17	10421530	10538783	-	14242	protein_coding	quaking, KH domain containing RNA binding [Source:MGI Symbol;Acc:MGI:97837]	-
ENSMUSG00000070473	7360	6414	8470	4270	7271	5688	4932	5009	5381	5392	5262	4262	4440	4407	5509	7253	7175	5403	5388	6480	5684	7491	8404	5510	9574	4726	6204	2870	3761	4905	3424	Cldn3	5	135015068	135016326	+	1259	protein_coding	claudin 3 [Source:MGI Symbol;Acc:MGI:1329044]	-
ENSMUSG00000063316	5331	7014	5934	4196	5660	5855	5313	5661	6139	5268	5315	5473	5419	5031	5317	7468	6805	5882	6391	6872	5347	5677	5412	5026	6735	5580	4601	4891	5185	7874	5582	Rpl27	11	101333124	101336355	+	1535	protein_coding	ribosomal protein L27 [Source:MGI Symbol;Acc:MGI:98036]	-
ENSMUSG00000021756	4570	5406	5538	4932	5217	6528	5117	4621	6290	5593	5990	6012	5676	6087	4322	4380	6187	5832	6056	8326	5870	4181	4746	4923	5699	4426	4260	7600	7763	9735	6358	Il6st	13	112600604	112646620	+	11099	protein_coding	interleukin 6 signal transducer [Source:MGI Symbol;Acc:MGI:96560]	-
ENSMUSG00000019132	5122	5359	5888	4750	7981	7298	5982	5070	5959	5101	5588	5676	5237	5590	5042	5022	6084	5683	5389	6218	4861	4602	5582	4868	6353	3979	4438	7498	6728	8734	6526	BC005537	13	24985640	25000180	+	5849	protein_coding	cDNA sequence BC005537 [Source:MGI Symbol;Acc:MGI:2441726]	-
ENSMUSG00000037003	4348	4081	4582	4674	6544	8396	6846	4521	5695	3830	3796	5567	6244	6673	6169	4915	7437	4787	5263	8019	5855	4198	4756	3485	7535	4704	5463	6688	7508	9287	6264	Tns2	15	102008848	102024836	+	5452	protein_coding	tensin 2 [Source:MGI Symbol;Acc:MGI:2387586]	-
ENSMUSG00000031770	10190	7954	7025	5618	8701	6841	5641	4415	5690	3606	4167	5019	4898	4640	5952	6801	6247	4320	4459	6782	6505	4914	4847	3617	7917	4486	5337	4522	5105	6702	5025	Herpud1	8	95113066	95122005	+	2333	protein_coding	homocysteine-inducible, endoplasmic reticulum stress-inducible, ubiquitin-like domain member 1 [Source:MGI Symbol;Acc:MGI:1927406]	-
ENSMUSG00000001496	3626	3776	4518	3866	5532	6305	5962	7268	8294	8025	7736	5118	4396	5382	4871	5044	6591	5673	4328	7103	5525	4057	4279	6812	10414	5565	5965	4103	5925	6405	5124	Nkx2-1	12	56578743	56583693	-	2842	protein_coding	NK2 homeobox 1 [Source:MGI Symbol;Acc:MGI:108067]	Homeobox
ENSMUSG00000068747	3079	3892	3589	4213	5078	6430	4670	7577	7939	7735	7149	5408	4615	5879	3703	3526	4635	4226	4014	9084	6143	2983	3719	6148	9416	8117	7029	5735	6769	7843	6038	Sort1	3	108191398	108268827	+	7569	protein_coding	sortilin 1 [Source:MGI Symbol;Acc:MGI:1338015]	-
ENSMUSG00000073702	4699	6471	6234	4075	5447	5769	4397	5531	5478	4721	5134	4196	5226	5473	4970	8957	6490	5683	5829	7068	5003	5142	6057	5165	6594	6575	4413	5357	5659	8332	6128	Rpl31	1	39406923	39410992	+	1662	protein_coding	ribosomal protein L31 [Source:MGI Symbol;Acc:MGI:2149632]	-
ENSMUSG00000042784	4282	4122	5170	3680	6621	6188	5239	6059	7258	6971	7369	5584	4874	5483	4706	6199	5434	6417	5580	6425	5051	6234	7876	7269	8355	4758	6604	2722	3538	5367	4474	Muc1	3	89136364	89140688	+	2346	protein_coding	mucin 1, transmembrane [Source:MGI Symbol;Acc:MGI:97231]	-
ENSMUSG00000045983	3660	4096	3959	4362	6391	8390	7294	4553	6141	5433	5369	5017	5224	6238	4480	4950	5803	4994	4691	7387	5680	3490	3959	4377	7313	4706	4879	7309	8653	10159	6040	Eif4g1	16	20487063	20511634	+	7301	protein_coding	eukaryotic translation initiation factor 4, gamma 1 [Source:MGI Symbol;Acc:MGI:2384784]	-
ENSMUSG00000001847	3494	4674	3228	4655	5285	7707	6602	4496	5995	5085	5545	6300	5682	6602	4319	5006	5024	4994	5786	7518	5484	3148	3519	4109	7101	5413	4913	6722	7920	10876	7378	Rac1	5	143489389	143513791	-	4496	protein_coding	Rac family small GTPase 1 [Source:MGI Symbol;Acc:MGI:97845]	-
ENSMUSG00000078429	3478	4703	4087	5492	4912	6285	5275	5501	6536	5489	6013	5926	5585	6345	4986	4671	5379	4780	4342	7863	5498	3424	4119	4335	7187	4953	5021	6740	7344	10206	7899	Ctdsp2	10	126814586	126835844	+	5524	protein_coding	CTD (carboxy-terminal domain, RNA polymerase II, polypeptide A) small phosphatase 2 [Source:MGI Symbol;Acc:MGI:1098748]	-
ENSMUSG00000019102	3057	3230	2399	2041	31495	23299	14298	794	1196	972	892	492	1650	1481	1739	2485	1046	493	1956	1167	2718	3730	5384	974	1445	764	698	18527	17701	16220	9729	Aldh3a1	11	61098363	61109247	+	1942	protein_coding	aldehyde dehydrogenase family 3, subfamily A1 [Source:MGI Symbol;Acc:MGI:1353451]	-
ENSMUSG00000025608	3403	5031	2348	5884	3994	7097	5333	3181	5264	4309	4086	8062	8329	8462	5533	4322	5296	4585	7305	8180	5985	2071	1387	3242	4643	4419	4047	9763	8592	10489	9273	Podxl	6	31496423	31540916	-	5488	protein_coding	podocalyxin-like [Source:MGI Symbol;Acc:MGI:1351317]	-
ENSMUSG00000034227	6725	5529	8619	4213	8112	6845	4483	4190	5283	3913	5010	3670	4750	3205	5347	7958	7348	4354	4932	7970	6269	8013	11426	5482	8151	3648	4819	3451	3216	3734	3155	Foxj1	11	116221530	116226225	-	2623	protein_coding	forkhead box J1 [Source:MGI Symbol;Acc:MGI:1347474]	Fork_head
ENSMUSG00000069763	3098	6097	2104	6346	3557	9058	6833	2469	5140	3200	3329	7556	7254	8698	5487	5265	4623	4567	7532	7621	4710	2014	829	2189	4578	4427	3018	8800	9703	15085	8429	Tmem100	11	89921174	89927334	+	1767	protein_coding	transmembrane protein 100 [Source:MGI Symbol;Acc:MGI:1915138]	-
ENSMUSG00000071415	4721	6449	6185	4402	6113	5304	5134	5573	5689	4752	5045	5148	5141	5113	5775	8460	6540	6400	6609	6160	4977	4737	5468	5321	6286	4926	4066	4694	4815	7804	5534	Rpl23	11	97668353	97673263	-	1770	protein_coding	ribosomal protein L23 [Source:MGI Symbol;Acc:MGI:1929455]	-
ENSMUSG00000025016	3918	5618	4626	4489	5561	6033	5218	5827	7021	6033	6324	5552	5064	6247	4122	5913	4756	5272	5273	7078	5407	3994	4585	5247	6800	5338	4549	5933	6505	8972	6049	Tm9sf3	19	41199283	41252436	-	8096	protein_coding	transmembrane 9 superfamily member 3 [Source:MGI Symbol;Acc:MGI:1914262]	-
ENSMUSG00000020821	2516	3862	2628	3659	5258	7940	6549	5503	6988	6026	5482	5005	5005	6528	3940	4481	5648	4484	4387	8639	5764	2298	3183	4289	9216	7600	6112	6174	7834	9881	6288	Kif1c	11	70591374	70622790	+	7276	protein_coding	kinesin family member 1C [Source:MGI Symbol;Acc:MGI:1098260]	-
ENSMUSG00000038615	3138	4019	3340	3858	5574	8134	6542	5089	6207	5463	5367	5225	5188	6533	4139	4517	5569	5139	5574	8508	5706	2909	3815	4686	7106	6142	5101	6170	7387	10132	6245	Nfe2l1	11	96708240	96720794	-	5441	protein_coding	nuclear factor, erythroid derived 2,-like 1 [Source:MGI Symbol;Acc:MGI:99421]	TF_bZIP
ENSMUSG00000071076	9001	3593	4315	2820	9136	6377	5469	4408	5349	5422	4732	5164	3989	4969	5862	6223	8247	7480	5749	7119	6589	3815	3382	5131	9615	4507	5829	3482	4014	6248	4326	Jund	8	71151599	71153265	+	1667	protein_coding	jun D proto-oncogene [Source:MGI Symbol;Acc:MGI:96648]	TF_bZIP
ENSMUSG00000061983	4283	7399	5638	3850	5010	5415	3929	6980	6225	4427	5931	3635	4646	4308	5995	10660	7074	6949	6285	5464	4501	6196	4292	4298	5531	4514	3370	4972	5844	7973	6736	Rps12	10	23661081	23663173	-	2027	protein_coding	ribosomal protein S12 [Source:MGI Symbol;Acc:MGI:98105]	-
ENSMUSG00000037685	3617	4855	3769	5584	4789	5110	5584	4766	8427	7497	7193	5277	4804	6310	4496	5722	4969	4569	4471	5971	4577	5344	4029	5490	7673	5134	5190	5250	6982	8197	5991	Atp8a1	5	67775483	68004777	-	14278	protein_coding	ATPase, aminophospholipid transporter (APLT), class I, type 8A, member 1 [Source:MGI Symbol;Acc:MGI:1330848]	-
ENSMUSG00000007836	4505	4632	4839	3891	7379	7049	5793	4388	5071	5387	5331	5456	4377	5148	4148	6459	7682	6705	4997	7778	6302	4477	5163	5061	7698	3809	4760	4724	5282	7741	5277	Hnrnpa0	13	58273693	58276370	-	2678	protein_coding	heterogeneous nuclear ribonucleoprotein A0 [Source:MGI Symbol;Acc:MGI:1924384]	-
ENSMUSG00000020057	2527	4408	2007	4066	4679	5733	4787	7039	8865	8212	8149	6044	4287	6518	4395	5372	3563	5479	5863	6842	5727	2693	1936	7023	8359	6382	6871	3602	5873	7954	5399	Dram1	10	88158666	88214942	-	3045	protein_coding	DNA-damage regulated autophagy modulator 1 [Source:MGI Symbol;Acc:MGI:1918962]	-
ENSMUSG00000068823	3837	5363	4402	4581	5248	6847	5071	5132	6191	5070	5210	4928	5272	6531	4223	5842	5617	4443	4771	7381	4982	3739	4266	4239	6462	5807	4269	6609	7379	9925	6616	Csde1	3	102927742	102965502	+	10902	protein_coding	cold shock domain containing E1, RNA binding [Source:MGI Symbol;Acc:MGI:92356]	CSD
ENSMUSG00000028780	2765	4544	2552	3922	3224	7078	4332	3092	5841	3873	4750	8385	6937	8703	5233	6303	3553	5844	7672	9096	5350	2114	1386	3436	4852	5160	3176	8835	7935	11932	7832	Sema3c	5	17779279	17935266	+	7140	protein_coding	sema domain, immunoglobulin domain (Ig), short basic domain, secreted, (semaphorin) 3C [Source:MGI Symbol;Acc:MGI:107557]	-
ENSMUSG00000057841	5600	6840	6837	4147	4798	5535	3283	5489	5044	4433	4791	3958	4549	4741	4436	7393	6908	4980	4990	7011	5041	5830	6293	5002	6412	5893	4186	5504	5916	7848	5970	Rpl32	6	115782466	115785708	-	963	protein_coding	ribosomal protein L32 [Source:MGI Symbol;Acc:MGI:98038]	-
ENSMUSG00000054808	3575	4215	3424	4208	5111	8561	6497	4017	6137	5736	5344	4838	5778	6748	3989	4263	5281	3762	4539	7805	5115	3659	3733	4426	6842	5697	5068	6896	7672	9579	6640	Actn4	7	28592673	28661765	-	6127	protein_coding	actinin alpha 4 [Source:MGI Symbol;Acc:MGI:1890773]	-
ENSMUSG00000012405	4296	6408	5670	4221	5300	6057	5229	5518	5360	4992	5378	5291	4728	4992	4695	7789	5832	5791	5906	6478	5305	4458	4823	5200	6717	5562	4548	4354	4963	7649	5463	Rpl15	14	4198305	4201873	+	2473	protein_coding	ribosomal protein L15 [Source:MGI Symbol;Acc:MGI:1913730]	-
ENSMUSG00000050732	4120	5712	4619	3841	5621	6437	4713	7139	6218	5483	5202	4732	4135	4784	4759	7534	6361	5033	5200	6183	4863	4008	4746	5500	8258	6652	6266	4199	5101	6536	4575	Vamp8	6	72362206	72367686	-	2311	protein_coding	vesicle-associated membrane protein 8 [Source:MGI Symbol;Acc:MGI:1336882]	-
ENSMUSG00000028410	6329	7157	5453	5546	4851	8749	7481	2936	5601	2924	3154	4768	6316	6040	5917	7366	4653	4774	3567	8455	5876	3294	2979	3292	6388	4901	3666	6629	7496	7380	4393	Dnaja1	4	40722150	40737149	+	8629	protein_coding	DnaJ heat shock protein family (Hsp40) member A1 [Source:MGI Symbol;Acc:MGI:1270129]	-
ENSMUSG00000001507	2761	3275	2792	3684	4973	7459	5065	6333	7844	7555	7019	5101	4778	6297	3856	3537	5335	4600	4644	6761	4900	2371	2270	5751	8761	6119	6351	7204	7841	7931	5104	Itga3	11	94935300	94967627	-	5710	protein_coding	integrin alpha 3 [Source:MGI Symbol;Acc:MGI:96602]	-
ENSMUSG00000024740	4032	4636	4337	4249	5752	7199	5096	5111	5621	5637	5561	4656	4834	5766	4232	4841	5784	4715	4862	7434	5007	4417	5268	4768	6862	5382	5035	5868	6813	8148	5721	Ddb1	19	10582691	10607183	+	6409	protein_coding	damage specific DNA binding protein 1 [Source:MGI Symbol;Acc:MGI:1202384]	-
ENSMUSG00000001794	3434	4121	3408	4008	5776	7672	6113	4729	6127	5167	5282	5378	5222	5465	4325	5252	5941	5222	5349	7353	5312	3603	4599	4534	7444	5644	5026	5282	6130	8515	5083	Capns1	7	29886361	29898236	-	2477	protein_coding	calpain, small subunit 1 [Source:MGI Symbol;Acc:MGI:88266]	-
ENSMUSG00000062960	4278	4633	4737	5299	8045	6082	3354	3904	4277	4630	4207	6530	7244	6535	4037	3635	6383	6203	5103	9150	5214	4602	3171	3670	4273	4106	2378	7756	7334	8966	6294	Kdr	5	76093487	76139118	-	9030	protein_coding	kinase insert domain protein receptor [Source:MGI Symbol;Acc:MGI:96683]	-
ENSMUSG00000029484	2144	3815	1889	3542	4547	6879	5711	6810	8315	7644	7081	5310	4624	6210	4312	4783	3702	4359	5131	5725	4227	2003	1990	5593	9674	7758	6563	5387	6868	8208	5029	Anxa3	5	96941198	96993825	+	3643	protein_coding	annexin A3 [Source:MGI Symbol;Acc:MGI:1201378]	-
ENSMUSG00000079477	3602	4863	3584	4439	5328	6911	5942	4945	6897	5676	5576	5785	5222	5828	4482	5134	5279	4674	5334	6296	4911	2953	3854	4695	6986	5177	4973	5549	6520	8641	5583	Rab7	6	87976088	88022252	-	2610	protein_coding	RAB7, member RAS oncogene family [Source:MGI Symbol;Acc:MGI:105068]	-
ENSMUSG00000021411	2657	3583	1923	3026	5656	10519	7723	4181	5688	4746	4111	5043	4129	5427	4686	4111	3271	2855	4181	7948	5140	1004	707	3617	9998	7541	7272	6395	9034	11840	7583	Pxdc1	13	34811817	34837469	-	2914	protein_coding	PX domain containing 1 [Source:MGI Symbol;Acc:MGI:1914145]	-
ENSMUSG00000025934	6951	9961	7495	7147	5828	5651	5461	4759	4231	3822	3187	4359	4952	3658	6852	6419	6017	3866	4306	6259	7196	5244	7129	3026	5688	3801	2627	5217	5209	5034	4003	Gsta3	1	21310813	21335885	+	4344	protein_coding	glutathione S-transferase, alpha 3 [Source:MGI Symbol;Acc:MGI:95856]	-
ENSMUSG00000070436	2647	4512	2861	3977	3324	6604	8002	4502	8558	7002	6862	4737	5853	8577	4541	4944	4363	5255	3682	8125	4171	2297	2236	5400	8474	5951	4874	4377	5034	8389	4829	Serpinh1	7	98994583	99002446	-	2443	protein_coding	serine (or cysteine) peptidase inhibitor, clade H, member 1 [Source:MGI Symbol;Acc:MGI:88283]	-
ENSMUSG00000000058	2673	5639	2598	4645	4060	5986	5012	5660	6751	5568	5454	7243	5717	6904	4078	5164	3479	4747	5575	7468	5040	2051	1636	4366	6225	6084	4422	6757	7185	9656	6983	Cav2	6	17281184	17289114	+	3335	protein_coding	caveolin 2 [Source:MGI Symbol;Acc:MGI:107571]	-
ENSMUSG00000037405	1479	2097	1205	2598	3468	7158	5188	6821	8333	9007	7307	4254	3572	6883	2374	2867	4788	2996	2778	8794	4913	1325	1050	5633	10950	8806	7398	6505	8638	9067	6324	Icam1	9	20927281	20940113	+	4360	protein_coding	intercellular adhesion molecule 1 [Source:MGI Symbol;Acc:MGI:96392]	-
ENSMUSG00000021057	859	2005	942	2318	3539	5180	3881	11185	10890	11529	10153	4859	2908	6188	1728	3958	2229	2726	2715	7923	4205	687	443	7685	11387	10203	8491	5624	6463	7129	4245	Akap5	12	76371665	76380927	+	6824	protein_coding	A kinase (PRKA) anchor protein 5 [Source:MGI Symbol;Acc:MGI:2685104]	-
ENSMUSG00000040249	2989	3347	2296	4181	5535	7253	6776	3867	5889	4942	5671	5934	5342	7071	4734	3757	5931	4984	5182	8972	6181	2520	3377	3921	5799	4081	4455	6406	7231	9782	5630	Lrp1	10	127374030	127457017	-	17717	protein_coding	low density lipoprotein receptor-related protein 1 [Source:MGI Symbol;Acc:MGI:96828]	-
ENSMUSG00000079018	3008	4485	1898	4397	7527	8033	8627	2606	5163	3052	3924	5414	4910	5439	4929	6323	4069	3080	5896	4520	4164	2066	1368	2670	4949	4747	3771	9450	10840	13370	9231	Ly6c1	15	74915867	74920679	-	1677	protein_coding	lymphocyte antigen 6 complex, locus C1 [Source:MGI Symbol;Acc:MGI:96882]	-
ENSMUSG00000071637	4652	4759	4115	2820	7071	7486	7240	3023	4478	5672	5350	3784	2468	2736	5146	11953	6482	5851	4703	6918	6589	3697	2391	4365	9374	4687	3945	3518	4993	7349	6021	Cebpd	16	15705150	15708895	+	3746	protein_coding	CCAAT/enhancer binding protein (C/EBP), delta [Source:MGI Symbol;Acc:MGI:103573]	TF_bZIP
ENSMUSG00000025967	5043	6842	5996	4302	5653	4975	4793	5508	5198	4595	5047	5073	4723	4817	5150	7383	6004	6184	5943	5589	4889	4297	4894	5474	5962	4562	3931	4240	4463	6909	5157	Eef1b2	1	63215984	63219645	+	2532	protein_coding	eukaryotic translation elongation factor 1 beta 2 [Source:MGI Symbol;Acc:MGI:1929520]	-
ENSMUSG00000057863	4999	5898	5645	3972	5360	5078	4233	5963	5098	3758	4323	4063	4567	4352	5226	9964	6924	6153	5054	6115	5019	5070	5233	4845	6368	5641	4280	3930	4023	6814	5228	Rpl36	17	56920416	56921243	+	383	protein_coding	ribosomal protein L36 [Source:MGI Symbol;Acc:MGI:1860603]	-
ENSMUSG00000041936	2434	2743	2828	3274	4185	6015	4351	7037	8973	8680	8211	4363	3790	5735	3267	2781	4537	3776	3036	7571	4249	2717	2559	4962	10491	7115	7373	5864	6936	7584	5517	Agrn	4	156249747	156281945	-	9285	protein_coding	agrin [Source:MGI Symbol;Acc:MGI:87961]	-
ENSMUSG00000058655	4548	5686	5667	4790	5105	5345	4987	5160	5457	4922	5216	5444	5032	4939	4914	4664	5822	5258	5513	7020	5292	4716	6063	5055	5362	4271	3960	4899	4826	6979	5853	Eif4b	15	101982208	102005608	+	4468	protein_coding	eukaryotic translation initiation factor 4B [Source:MGI Symbol;Acc:MGI:95304]	-
ENSMUSG00000028161	3945	5490	4096	4348	4597	4208	3770	7443	7697	6956	6479	5867	5057	5406	4944	4661	4956	5071	5390	6418	4631	3520	3411	6261	7058	6219	4414	4381	5097	6418	4365	Ppp3ca	3	136375885	136643488	+	9981	protein_coding	protein phosphatase 3, catalytic subunit, alpha isoform [Source:MGI Symbol;Acc:MGI:107164]	-
ENSMUSG00000026043	3367	2046	3460	1897	4111	4358	3255	4169	9219	6579	10565	6300	4687	6854	2963	4300	7576	11075	6272	5018	2607	6127	4826	4254	5358	3861	4043	4780	6366	7222	4874	Col3a1	1	45350698	45388866	+	9816	protein_coding	collagen, type III, alpha 1 [Source:MGI Symbol;Acc:MGI:88453]	-
ENSMUSG00000001240	4374	6488	2829	7189	4621	7218	8047	2460	3620	2642	2688	8754	7711	6025	6896	5619	5955	4837	7707	7273	5302	2688	1293	2113	4525	3413	3053	5066	5810	9238	6414	Ramp2	11	101136854	101150372	+	3301	protein_coding	receptor (calcitonin) activity modifying protein 2 [Source:MGI Symbol;Acc:MGI:1859650]	-
ENSMUSG00000024052	3823	4440	3613	4255	6883	7187	6104	5142	7780	4441	5626	4935	3945	4767	4286	3893	4021	2729	3681	6227	4779	2484	2465	3797	8962	6211	6404	6383	7914	8608	5827	Lpin2	17	71489555	71556812	+	12233	protein_coding	lipin 2 [Source:MGI Symbol;Acc:MGI:1891341]	-
ENSMUSG00000072941	3081	4199	2420	4632	5162	7015	6908	3057	5765	3823	5164	7100	5561	6956	4779	4966	6013	5571	7366	7430	4639	2799	3743	2863	5958	3250	3174	5662	6131	10624	5709	Sod3	5	52521133	52528760	+	3738	protein_coding	superoxide dismutase 3, extracellular [Source:MGI Symbol;Acc:MGI:103181]	-
ENSMUSG00000075254	2904	4073	2540	4671	4148	7768	5349	3007	4982	3984	4639	5439	6159	6759	4803	4620	4093	4876	6363	6831	5241	2447	1799	3177	4251	3626	3939	9715	9890	11846	7539	Heg1	16	33504740	33591946	+	12728	protein_coding	heart development protein with EGF-like domains 1 [Source:MGI Symbol;Acc:MGI:1924696]	-
ENSMUSG00000032479	2757	3918	2628	4166	4832	7427	6669	4480	5629	5129	4802	6053	5242	6139	4149	4798	4887	4781	5206	7314	5712	2527	3188	4045	6584	4824	4335	6085	6304	9899	6427	Map4	9	109760528	109913023	+	15143	protein_coding	microtubule-associated protein 4 [Source:MGI Symbol;Acc:MGI:97178]	-
ENSMUSG00000008683	4636	6417	5847	4179	5033	4895	4302	5384	5195	4606	4847	4847	4953	4730	5201	8177	5801	6314	5689	5760	4575	4557	4926	5017	6013	4534	3905	4213	4192	7034	5138	Rps15a	7	117703595	117715411	-	6270	protein_coding	ribosomal protein S15A [Source:MGI Symbol;Acc:MGI:2389091]	-
ENSMUSG00000022018	3809	6756	2873	4679	10733	10549	9538	2841	4344	3024	2935	4917	3430	3796	6420	4644	3655	3266	4206	5977	6738	1497	1402	2298	8589	5850	6809	4337	6477	8733	5639	Rgcc	14	79526196	79539085	-	918	protein_coding	regulator of cell cycle [Source:MGI Symbol;Acc:MGI:1913464]	-
ENSMUSG00000020456	3617	4293	3951	3893	5925	6942	5342	4774	5696	5411	5314	4673	5221	5175	4411	4488	6338	4653	4824	6542	5489	3735	4867	4544	6871	4440	4971	5365	5956	7314	4822	Ogdh	11	6241633	6306642	+	5456	protein_coding	oxoglutarate (alpha-ketoglutarate) dehydrogenase (lipoamide) [Source:MGI Symbol;Acc:MGI:1098267]	-
ENSMUSG00000041120	2995	3979	2951	3017	6115	6472	4755	5750	7132	5663	7215	4524	3606	4847	3235	3698	4956	4988	5121	7595	4474	3551	4568	5636	8670	6013	6592	4271	5057	7204	4912	Nbl1	4	138809595	138820304	-	2033	protein_coding	NBL1, DAN family BMP antagonist [Source:MGI Symbol;Acc:MGI:104591]	-
ENSMUSG00000029661	4141	3293	3662	3259	4074	4882	4517	4470	7476	4905	8170	7645	5509	5769	4311	4573	6031	6936	5193	6008	3319	5145	5198	3966	5794	3762	3608	5393	5722	7908	4747	Col1a2	6	4504814	4541544	+	12426	protein_coding	collagen, type I, alpha 2 [Source:MGI Symbol;Acc:MGI:88468]	-
ENSMUSG00000020423	17753	3627	4773	2737	11552	4110	4158	3811	5410	5718	4453	3256	3027	3883	4519	7917	4333	6693	4240	6859	4321	5562	2633	4737	5701	3764	2853	3195	3459	5641	3597	Btg2	1	134002908	134006858	-	2743	protein_coding	BTG anti-proliferation factor 2 [Source:MGI Symbol;Acc:MGI:108384]	-
ENSMUSG00000078578	4030	5659	4918	3986	4857	5335	4122	4656	6298	5099	5394	4162	4462	5386	4197	5304	4953	4471	3991	6149	4631	4364	4426	4341	6436	4979	4451	6444	7317	7931	5484	Ube2d3	3	135143910	135173959	+	24499	protein_coding	ubiquitin-conjugating enzyme E2D 3 [Source:MGI Symbol;Acc:MGI:1913355]	-
ENSMUSG00000061315	4553	6375	5326	4180	5349	4849	4593	5302	5485	4614	5008	4976	4954	4853	5346	6745	5699	5697	5845	5623	4669	4356	4895	5084	5796	4592	3847	4129	4303	6215	4885	Naca	10	127871444	127884506	+	6805	protein_coding	nascent polypeptide-associated complex alpha polypeptide [Source:MGI Symbol;Acc:MGI:106095]	-
ENSMUSG00000014956	4006	5817	4832	4381	4449	4748	4696	5361	6688	5186	5816	5279	4478	5574	4401	5801	4074	4921	4387	6205	4423	3285	4257	5232	6375	4838	4245	5439	5870	8176	4687	Ppp1cb	5	32616187	32674777	+	10913	protein_coding	protein phosphatase 1 catalytic subunit beta [Source:MGI Symbol;Acc:MGI:104871]	-
ENSMUSG00000027800	4370	5518	5196	3766	4498	5162	3444	4773	5408	4726	5288	4648	5368	5378	4034	5578	5307	3871	5191	7962	5305	5080	4971	4822	6322	5199	3795	5606	5103	6644	5291	Tm4sf1	3	57193032	57209409	-	4163	protein_coding	transmembrane 4 superfamily member 1 [Source:MGI Symbol;Acc:MGI:104678]	-
ENSMUSG00000030654	4429	5489	5358	4601	5014	4885	4222	5490	6133	5287	5537	4981	4433	5014	4109	5166	5050	4771	4870	5713	4733	4474	5421	5412	6296	4994	5050	4091	4699	6397	5346	Arl6ip1	7	117718114	117728885	-	2482	protein_coding	ADP-ribosylation factor-like 6 interacting protein 1 [Source:MGI Symbol;Acc:MGI:1858943]	-
ENSMUSG00000020044	3434	3215	2537	3257	4256	8306	4505	3078	3857	3637	3400	3248	4277	5558	2303	1387	1896	1826	1881	11339	5370	1999	1907	2552	5265	6333	4978	11618	13860	16370	9935	Timp3	10	86136236	86185370	+	8144	protein_coding	tissue inhibitor of metalloproteinase 3 [Source:MGI Symbol;Acc:MGI:98754]	-
ENSMUSG00000020190	5097	4929	4263	4804	5778	7609	5978	3654	4688	3297	3468	4803	5633	4865	5448	3739	4951	4175	4698	7365	6243	2849	4287	3241	5947	4065	5478	5581	5691	8680	5886	Mknk2	10	80501161	80513946	-	3892	protein_coding	MAP kinase-interacting serine/threonine kinase 2 [Source:MGI Symbol;Acc:MGI:894279]	-
ENSMUSG00000027808	4564	6456	6224	4275	5269	5265	4387	5457	5620	5040	5000	4421	4108	4892	3993	6074	4887	5152	4238	5835	4756	4242	5059	4618	6535	4595	4169	4910	5667	6616	4699	Serp1	3	58427238	58433313	-	4611	protein_coding	stress-associated endoplasmic reticulum protein 1 [Source:MGI Symbol;Acc:MGI:92638]	-
ENSMUSG00000020460	3326	9154	3910	2931	3350	2915	2401	7295	3853	6717	6576	4514	6860	6321	6601	8376	6693	4030	3790	7723	2982	6315	5660	3205	3519	3138	5050	6680	2964	6639	3318	Rps27a	11	29495846	29498109	-	1972	protein_coding	ribosomal protein S27A [Source:MGI Symbol;Acc:MGI:1925544]	-
ENSMUSG00000027642	4501	4849	4838	4076	5550	5984	4663	4760	5400	4944	5248	4714	4746	4877	4292	5750	5648	5094	5487	6269	4502	4882	5807	4803	6283	4236	4172	4402	4926	6402	4645	Rpn2	2	157120937	157168239	+	4430	protein_coding	ribophorin II [Source:MGI Symbol;Acc:MGI:98085]	-
ENSMUSG00000034088	3580	3986	3972	3896	5493	6935	6007	4246	5645	5086	5208	4187	4797	5419	4022	4698	5202	4403	4126	6634	4656	3857	4274	4239	6426	4767	4600	5970	6876	8074	5015	Hdlbp	1	93333662	93406537	-	11320	protein_coding	high density lipoprotein (HDL) binding protein [Source:MGI Symbol;Acc:MGI:99256]	-
ENSMUSG00000020422	4020	4611	4502	4794	3985	5081	4038	4602	5688	4609	5169	5452	5258	5907	4067	4269	4848	5292	4174	9615	5776	4223	4343	3865	5979	4526	3872	5170	5738	7117	5529	Tns3	11	8381652	8614681	-	11799	protein_coding	tensin 3 [Source:MGI Symbol;Acc:MGI:2443012]	-
ENSMUSG00000016528	3344	3841	3369	3187	6348	7523	4709	4880	5877	5580	5444	4038	4088	5468	4098	4740	5937	4786	4648	5580	4566	2738	2882	4710	7211	5062	5202	5122	6859	8829	5133	Mapkapk2	1	130981437	131025563	-	3041	protein_coding	MAP kinase-activated protein kinase 2 [Source:MGI Symbol;Acc:MGI:109298]	-
ENSMUSG00000030208	3747	4683	4553	3525	7338	7448	5484	3572	4825	3303	3946	5181	4823	6861	4162	4976	4374	4816	4737	5301	4189	3613	3687	2857	5083	3778	2739	8269	7898	10321	5710	Emp1	6	135339543	135360171	+	5935	protein_coding	epithelial membrane protein 1 [Source:MGI Symbol;Acc:MGI:107941]	-
ENSMUSG00000004897	3800	4220	4251	3822	5388	5935	5878	5503	6142	5642	5386	5127	4095	5059	4730	5113	5445	5124	4343	5821	4860	3364	4721	5073	7464	4730	4626	4159	4548	6641	4589	Hdgf	3	87813628	87823439	+	2873	protein_coding	heparin binding growth factor [Source:MGI Symbol;Acc:MGI:1194494]	-
ENSMUSG00000025982	4745	4829	5242	4792	5742	5321	4883	4051	5634	4686	5222	5098	4838	5197	4399	4617	5169	4305	3949	5184	4197	5208	4527	3656	5589	3403	3458	6475	6593	8515	5774	Sf3b1	1	55024328	55066640	-	11370	protein_coding	splicing factor 3b, subunit 1 [Source:MGI Symbol;Acc:MGI:1932339]	-
ENSMUSG00000024308	3549	4093	3405	3494	6145	5465	4664	4723	6066	5374	5919	6236	4981	5096	4563	4540	6419	5943	6410	6411	4725	2766	3422	4977	6688	3962	4585	4344	4533	6742	4976	Tapbp	17	34134873	34148266	+	3628	protein_coding	TAP binding protein [Source:MGI Symbol;Acc:MGI:1201689]	-
ENSMUSG00000033453	939	3931	519	5450	13162	11906	11186	583	2338	1036	1389	4626	4817	5037	10276	9644	15868	4920	7702	3591	3212	6590	636	685	1573	873	1663	1443	7171	10376	2004	Adamts15	9	30810451	30833748	-	10363	protein_coding	a disintegrin-like and metallopeptidase (reprolysin type) with thrombospondin type 1 motif, 15 [Source:MGI Symbol;Acc:MGI:2449569]	-
ENSMUSG00000047126	3315	4323	3851	3927	4719	6068	5184	4634	6105	5212	5358	4998	4387	5866	3428	4670	4099	4480	4574	6417	4723	3322	3488	4256	6001	4832	4074	6898	7487	8785	5617	Cltc	11	86585177	86648391	-	8499	protein_coding	clathrin, heavy polypeptide (Hc) [Source:MGI Symbol;Acc:MGI:2388633]	-
ENSMUSG00000018326	3473	5298	3504	4447	4491	5925	5042	4771	5787	4758	4997	5946	5321	5650	4295	4659	4263	4541	5163	6754	4842	3027	3353	4154	6140	4647	3861	5593	6397	8891	5074	Ywhab	2	163836880	163860508	+	3382	protein_coding	tyrosine 3-monooxygenase/tryptophan 5-monooxygenase activation protein, beta polypeptide [Source:MGI Symbol;Acc:MGI:1891917]	-
ENSMUSG00000045636	6828	5649	8086	4894	5827	4863	4003	4232	4473	3659	4380	4740	5063	4727	4431	4051	6069	4521	5011	5222	3969	6332	7584	3718	5124	3279	3282	4741	5015	6440	4786	Mtus1	8	41443951	41586763	-	10078	protein_coding	mitochondrial tumor suppressor 1 [Source:MGI Symbol;Acc:MGI:2142572]	-
ENSMUSG00000024576	4225	5451	4894	4428	5935	5574	4643	4337	5348	4692	5044	5344	4630	5241	4241	4930	5233	4872	4736	5949	4599	4113	4451	4181	5571	3644	3518	6039	5958	7728	5338	Csnk1a1	18	61688345	61723132	+	10502	protein_coding	casein kinase 1, alpha 1 [Source:MGI Symbol;Acc:MGI:1934950]	-
ENSMUSG00000031613	4250	9673	3222	8617	4430	6263	7509	2767	3793	3363	4212	9049	5742	4561	5306	5932	3154	3854	5412	7979	3640	2975	1513	3227	4082	3601	3609	4000	6431	7092	5530	Hpgd	8	56747620	56774078	+	1683	protein_coding	hydroxyprostaglandin dehydrogenase 15 (NAD) [Source:MGI Symbol;Acc:MGI:108085]	-
ENSMUSG00000024393	3585	3289	4227	3745	5352	6033	5122	3863	5757	4438	4851	4674	5183	5408	4232	3664	6263	4619	4131	6853	4670	3732	4517	3874	6710	3771	4540	6348	6883	7971	6164	Prrc2a	17	35368052	35383873	-	7631	protein_coding	proline-rich coiled-coil 2A [Source:MGI Symbol;Acc:MGI:1915467]	-
ENSMUSG00000038366	3982	3752	4880	3674	5212	5890	4608	4063	5903	5398	5926	4619	4737	5142	4037	4861	5282	4856	5152	5534	4151	5541	6827	4928	6202	3443	4321	4868	5303	6647	4684	Lasp1	11	97689826	97729590	+	6495	protein_coding	LIM and SH3 protein 1 [Source:MGI Symbol;Acc:MGI:109656]	-
ENSMUSG00000055302	4044	5160	4335	4220	4887	5392	5158	4211	5388	4826	4877	4644	4432	4889	4298	5920	5508	5544	5016	6783	4988	4056	5201	4860	6465	4208	4097	4453	4856	6614	4806	Mrfap1	5	36952211	36954116	-	1648	protein_coding	Morf4 family associated protein 1 [Source:MGI Symbol;Acc:MGI:1914818]	-
ENSMUSG00000022091	3113	3068	2661	3357	6088	8803	6389	3492	5479	3374	3895	4082	4543	5607	5141	3922	5360	3562	4954	5382	4681	2159	2366	3148	7519	4606	5768	6422	7463	10698	6682	Sorbs3	14	70417917	70449438	-	3630	protein_coding	sorbin and SH3 domain containing 3 [Source:MGI Symbol;Acc:MGI:700013]	-
ENSMUSG00000055653	1684	1795	1552	1713	5749	5069	3975	4674	5588	5542	4937	5035	5559	6417	5397	1447	6580	9385	7298	9402	8045	1832	1882	4023	4190	4329	2967	7070	6145	7787	6442	Gpc3	X	51361303	51702827	-	2690	protein_coding	glypican 3 [Source:MGI Symbol;Acc:MGI:104903]	-
ENSMUSG00000018567	4115	5234	4843	3779	4978	5335	4103	4812	4848	4533	4666	4480	4737	4736	4377	5802	5673	4695	5125	6031	4729	4664	5467	5255	6345	5270	4718	3979	4748	6093	4584	Gabarap	11	69881969	69885777	+	1844	protein_coding	gamma-aminobutyric acid receptor associated protein [Source:MGI Symbol;Acc:MGI:1861742]	-
ENSMUSG00000034810	3355	4851	4145	4276	3076	4238	3292	3259	5204	3934	4236	7817	6647	7588	5193	3757	5242	6833	6917	8638	4782	3909	2152	3072	4443	3658	2324	6578	6049	7444	5304	Scn7a	2	66503769	66615258	-	7338	protein_coding	sodium channel, voltage-gated, type VII, alpha [Source:MGI Symbol;Acc:MGI:102965]	-
ENSMUSG00000031812	4340	5641	4550	4162	5866	6577	4692	3991	5117	4146	4460	4240	4337	4727	3896	5075	4969	3776	4576	5946	4964	4576	5383	3823	6172	4399	4361	5101	5469	7367	5434	Map1lc3b	8	122317100	122325499	+	7517	protein_coding	microtubule-associated protein 1 light chain 3 beta [Source:MGI Symbol;Acc:MGI:1914693]	-
ENSMUSG00000024758	3368	4696	3352	3991	4548	5737	5292	4933	5824	5300	5292	5974	4689	5400	4222	4990	4421	4959	5260	6074	4887	2906	3358	4814	6348	4472	4307	4732	5146	7199	5127	Rtn3	19	7403266	7460646	-	5022	protein_coding	reticulon 3 [Source:MGI Symbol;Acc:MGI:1339970]	-
ENSMUSG00000041571	3575	5885	3580	3955	4739	4785	3706	5647	5396	4669	5044	5407	4559	4552	5078	6261	5599	5831	6965	5619	4962	3505	4478	4943	6741	4385	4210	3632	3968	5564	4367	Selenow	7	15651133	15656327	-	736	protein_coding	selenoprotein W [Source:MGI Symbol;Acc:MGI:1100878]	-
ENSMUSG00000033960	2158	5099	1929	4875	3806	8400	8209	2311	4112	2706	2842	7170	5833	6926	4852	4324	3699	3690	5384	7817	5138	1828	1499	2084	4321	4161	2798	6892	7543	11113	7935	Jcad	18	4634878	4682869	+	7311	protein_coding	junctional cadherin 5 associated [Source:MGI Symbol;Acc:MGI:2685174]	-
ENSMUSG00000037820	2456	2838	1996	3304	4861	8148	5787	3726	5010	4618	4581	4032	3863	5679	3124	4256	3930	4431	4917	7210	4883	2632	2730	4120	5486	4921	5475	6778	8510	10118	6781	Tgm2	2	157958322	157988356	-	4608	protein_coding	transglutaminase 2, C polypeptide [Source:MGI Symbol;Acc:MGI:98731]	-
ENSMUSG00000039001	4094	6791	4292	3826	5658	4952	3504	4682	3940	3160	3602	4293	4967	4049	4703	10434	6529	6839	4644	4786	4145	4511	5632	4351	4989	4931	3163	3728	3886	7008	4544	Rps21	2	179899170	179900238	+	810	protein_coding	ribosomal protein S21 [Source:MGI Symbol;Acc:MGI:1913731]	-
ENSMUSG00000026223	3798	4534	4009	3752	4999	5684	4439	4860	5266	5089	5228	4665	4323	4681	4043	5284	5856	5392	5602	6400	4916	3639	4596	4947	6312	4469	4134	4025	4516	6386	4582	Itm2c	1	85822002	85836396	+	2491	protein_coding	integral membrane protein 2C [Source:MGI Symbol;Acc:MGI:1927594]	-
ENSMUSG00000028936	4370	5977	5145	4005	4744	4641	4089	4966	5078	4048	4577	4914	4713	4700	4901	7148	5386	5533	5450	5427	4718	3977	4661	4623	5272	4470	3380	3933	4039	6007	4966	Rpl22	4	152410199	152418528	+	2911	protein_coding	ribosomal protein L22 [Source:MGI Symbol;Acc:MGI:99262]	-
ENSMUSG00000025068	4380	6330	4133	3269	6781	7138	5862	5003	4692	4596	3961	2286	2797	2522	3283	6419	4186	3395	4025	4565	6387	6260	11976	4830	8094	4589	4530	4585	3015	3194	2729	Gsto1	19	47843409	47853229	+	2023	protein_coding	glutathione S-transferase omega 1 [Source:MGI Symbol;Acc:MGI:1342273]	-
ENSMUSG00000019370	4029	4451	4621	3794	5231	6340	4175	3637	4154	3529	4247	3866	4452	4920	3734	4699	6850	4681	4260	7931	5332	4378	5604	3865	5465	4465	3829	4911	5607	7925	4660	Calm3	7	16649304	16658039	-	2423	protein_coding	calmodulin 3 [Source:MGI Symbol;Acc:MGI:103249]	-
ENSMUSG00000028452	4384	4207	4647	4331	4506	5896	6036	5082	5956	5092	5020	2785	3310	2926	3803	3731	5954	4213	6084	5746	4362	4358	6139	5117	5811	4083	4691	5609	4186	6599	4946	Vcp	4	42979963	43000507	-	4851	protein_coding	valosin containing protein [Source:MGI Symbol;Acc:MGI:99919]	-
ENSMUSG00000024853	5312	5120	5716	4597	5417	5195	4425	4236	4515	4027	4304	4457	4536	4437	4893	4737	5498	4451	4534	6188	5019	4866	6185	4296	5789	3662	3797	4224	4412	6062	4693	Sf3b2	19	5323960	5345483	-	6822	protein_coding	splicing factor 3b, subunit 2 [Source:MGI Symbol;Acc:MGI:2441856]	-
ENSMUSG00000100801	597	5086	270	4406	9061	16216	19749	267	430	316	280	4100	5647	11110	4648	12114	4058	4872	5546	7989	5442	5023	3941	410	711	525	421	550	6836	8430	469	Gm15459	5	5831615	5833555	-	1941	processed_pseudogene	predicted gene 15459 [Source:MGI Symbol;Acc:MGI:3705702]	-
ENSMUSG00000001472	4139	3694	4266	4108	6172	5986	4990	3949	5372	4469	4852	4094	4547	4685	4082	4556	5767	4222	3779	5165	3997	4480	5296	3674	6539	3889	4605	5616	6111	6943	5062	Tcf25	8	124100492	124130574	+	5390	protein_coding	transcription factor 25 (basic helix-loop-helix) [Source:MGI Symbol;Acc:MGI:1914105]	-
ENSMUSG00000028788	3448	4140	3753	3354	4624	5327	4582	4304	5981	4963	5339	4210	4379	5545	3883	5007	5273	4627	5668	5354	3801	3554	3979	4236	5320	4637	3827	5822	6280	8428	5337	Ptp4a2	4	129705012	129743796	+	4377	protein_coding	protein tyrosine phosphatase 4a2 [Source:MGI Symbol;Acc:MGI:1277117]	-
ENSMUSG00000059796	4401	4451	4552	3227	5458	6286	4552	4391	5482	4458	4478	4097	4213	4915	4219	5353	5225	4408	4009	5394	4170	4071	4206	3971	6111	4735	4046	5605	6424	7328	4675	Eif4a1	11	69557762	69563249	-	4334	protein_coding	eukaryotic translation initiation factor 4A1 [Source:MGI Symbol;Acc:MGI:95303]	-
ENSMUSG00000032328	2896	4651	3325	3606	4039	5129	4384	5092	6718	5672	5757	5247	4059	5880	3544	4890	3607	4851	4580	5696	4551	2633	2486	4604	6185	5122	4324	5203	6110	8355	5691	Tmem30a	9	79676225	79700789	-	5646	protein_coding	transmembrane protein 30A [Source:MGI Symbol;Acc:MGI:106402]	-
ENSMUSG00000090862	4829	6004	5766	3847	5166	4659	3985	5166	4351	3796	4549	4411	4416	3889	4359	6829	5867	5513	5321	5268	4563	4790	4926	4148	5405	4057	3682	4295	4265	5823	4909	Rps13	7	115930740	115933430	-	2691	protein_coding	ribosomal protein S13 [Source:MGI Symbol;Acc:MGI:1915302]	-
ENSMUSG00000000093	3306	3986	3149	5874	3541	5679	6298	3209	4988	3694	4134	6828	5814	5544	4813	4550	6996	5262	4709	7770	4852	2755	2104	2488	6082	3450	3777	4771	5150	7746	5444	Tbx2	11	85723377	85732774	+	3626	protein_coding	T-box 2 [Source:MGI Symbol;Acc:MGI:98494]	T-box
ENSMUSG00000002885	3495	4252	3425	5649	3755	6815	5496	2524	4154	3220	3030	4740	6410	6130	4811	3863	6189	3614	5074	6107	3795	4234	2710	2435	4746	3075	3477	7294	7368	10112	6703	Adgre5	8	84449880	84467955	-	3757	protein_coding	adhesion G protein-coupled receptor E5 [Source:MGI Symbol;Acc:MGI:1347095]	-
ENSMUSG00000020788	3988	4547	3694	4722	4181	5381	4110	3945	4741	4204	4287	5617	5221	5342	4715	3766	5105	4566	5115	6664	4764	3376	2527	3320	5188	3748	4130	6374	5875	8407	6382	Atp2a3	11	72851995	72883870	+	5281	protein_coding	ATPase, Ca++ transporting, ubiquitous [Source:MGI Symbol;Acc:MGI:1194503]	-
ENSMUSG00000028416	3291	4575	3851	3240	5112	6345	4659	5500	4755	4477	4387	4053	3965	4658	3756	6796	4769	4718	4771	6780	4721	3373	4364	4579	7029	5594	4971	3985	4568	6219	4026	Bag1	4	40936398	40948294	-	1349	protein_coding	BCL2-associated athanogene 1 [Source:MGI Symbol;Acc:MGI:108047]	-
ENSMUSG00000056429	2283	3344	2676	3182	3868	5727	4542	4899	7244	6541	5970	4128	3461	5364	2721	3866	3097	3632	3644	6347	4221	2631	2856	5157	7058	5978	5470	5391	7240	9006	6103	Tgoln1	6	72585415	72593983	-	5013	protein_coding	trans-golgi network protein [Source:MGI Symbol;Acc:MGI:105080]	-
ENSMUSG00000017009	3409	3837	3716	3136	5396	5685	4611	4290	5542	5006	5116	3861	3660	5535	4086	5372	6972	4712	4771	5921	3883	3278	4326	4967	6445	4283	4454	4481	5688	6631	4540	Sdc4	2	164266167	164285807	-	2547	protein_coding	syndecan 4 [Source:MGI Symbol;Acc:MGI:1349164]	-
ENSMUSG00000021218	4107	5066	4419	4012	4555	4712	4504	4676	5352	4823	5147	4670	4306	4792	4069	4905	4784	4837	5166	5183	4298	4100	4537	4481	5417	4568	3920	4707	5006	7292	4936	Gdi2	13	3588063	3617871	+	10558	protein_coding	guanosine diphosphate (GDP) dissociation inhibitor 2 [Source:MGI Symbol;Acc:MGI:99845]	-
ENSMUSG00000025351	3584	4904	3920	3611	4560	5045	4570	5288	5899	5050	5099	4631	3780	4431	4462	6556	5033	5257	4651	4835	4556	3598	4444	5129	6979	4868	4796	3399	4157	5582	4421	Cd63	10	128736858	128748691	+	3682	protein_coding	CD63 antigen [Source:MGI Symbol;Acc:MGI:99529]	-
ENSMUSG00000038007	3380	4616	2453	3932	4003	7603	5695	1770	3627	2238	2905	6360	5297	4808	4356	4319	4450	3835	5785	6271	4993	1603	817	1499	4213	3676	2485	7967	9638	14239	8178	Acer2	4	86792633	86853059	+	7159	protein_coding	alkaline ceramidase 2 [Source:MGI Symbol;Acc:MGI:1920932]	-
ENSMUSG00000022565	1865	2436	1976	3656	4669	8454	5840	3225	5514	3794	3727	4784	5709	6642	4266	2842	4838	3427	4117	5908	4398	2202	2754	3041	5963	4347	4184	7877	8401	9809	6110	Plec	15	76055174	76116774	-	18113	protein_coding	plectin [Source:MGI Symbol;Acc:MGI:1277961]	-
ENSMUSG00000024769	1524	1945	1781	2735	4311	7998	5443	6295	6199	6184	5560	3515	2586	5085	2012	3312	2958	3319	2535	8448	4958	1551	1966	4358	9495	8636	6963	4906	6210	8663	5227	Cdc42bpg	19	6356486	6375682	+	6099	protein_coding	CDC42 binding protein kinase gamma (DMPK-like) [Source:MGI Symbol;Acc:MGI:2652845]	-
ENSMUSG00000029426	2681	4860	3090	3879	4123	5242	4091	5640	7408	5819	6228	3858	3403	4725	3357	3627	3509	3645	4228	5650	4090	2812	2855	5117	7272	6144	5857	4785	6105	7111	5335	Scarb2	5	92589173	92654692	-	6285	protein_coding	scavenger receptor class B, member 2 [Source:MGI Symbol;Acc:MGI:1196458]	-
ENSMUSG00000009013	4040	5573	4940	3794	4534	6001	5163	3571	4705	3672	3812	4572	4711	4618	4493	7078	5273	4704	4396	5874	4340	5243	5210	4275	6187	4237	3600	3926	4453	5428	4031	Dynll1	5	115435169	115439058	-	3890	protein_coding	dynein light chain LC8-type 1 [Source:MGI Symbol;Acc:MGI:1861457]	-
ENSMUSG00000002204	967	2221	563	2493	3943	6594	6266	6424	7257	7130	6688	6551	3773	5842	4512	3825	1926	3841	4428	6423	5032	769	317	6376	9495	6774	8352	2299	4055	6976	4327	Napsa	7	44221804	44236286	+	2660	protein_coding	napsin A aspartic peptidase [Source:MGI Symbol;Acc:MGI:109365]	-
ENSMUSG00000037706	2268	3038	1962	3140	4376	5952	5240	4538	6230	5404	5660	4690	4301	5454	3461	4743	4996	5748	5082	6422	4491	2206	2102	4370	6503	4717	4510	5106	5972	8127	4940	Cd81	7	142606476	142621671	+	2879	protein_coding	CD81 antigen [Source:MGI Symbol;Acc:MGI:1096398]	-
ENSMUSG00000034845	3780	3631	2063	4221	5710	9296	6434	1721	3239	2544	3019	5963	5488	5686	3524	2901	5125	5142	8322	6196	4686	2459	1418	1779	3618	2705	3628	6635	8787	10275	5682	Plvap	8	71950409	71964396	-	1987	protein_coding	plasmalemma vesicle associated protein [Source:MGI Symbol;Acc:MGI:1890497]	-
ENSMUSG00000040412	6405	5865	7943	4852	6106	4265	2682	3936	4734	5044	4813	3205	4294	3828	3757	6496	6530	4237	4202	4304	3962	7440	9306	4649	5657	2775	3253	2827	2635	2880	2554	Elapor1	3	108363010	108443852	-	6304	protein_coding	endosome-lysosome associated apoptosis and autophagy regulator 1 [Source:MGI Symbol;Acc:MGI:1923930]	-
ENSMUSG00000000078	4838	3857	3829	2742	4668	4452	3936	5283	5978	6746	6063	4179	3541	5071	3479	4404	3060	4862	3829	6804	4802	2295	1935	4995	6005	4537	3460	5509	6046	8553	5547	Klf6	13	5911481	5920393	+	4391	protein_coding	Kruppel-like factor 6 [Source:MGI Symbol;Acc:MGI:1346318]	zf-C2H2
ENSMUSG00000063511	4284	3019	4572	3923	5780	4390	4932	3391	5650	3943	4746	4082	4628	4456	4754	4061	7651	4469	3215	4648	3564	4941	5886	3246	6503	2929	4215	5598	5793	6804	4867	Snrnp70	7	45025877	45045166	-	7618	protein_coding	small nuclear ribonucleoprotein 70 (U1) [Source:MGI Symbol;Acc:MGI:98341]	-
ENSMUSG00000019818	3472	4890	4204	3765	4156	4625	3957	4475	6013	5146	5768	4880	4057	5037	3438	5318	4084	4529	4858	5407	4470	3715	4237	4613	5473	4219	3919	4828	5368	7150	4762	Cd164	10	41395410	41407044	+	4449	protein_coding	CD164 antigen [Source:MGI Symbol;Acc:MGI:1859568]	-
ENSMUSG00000053907	3857	3945	4222	3145	6205	5328	4495	3109	6460	4611	5133	4539	4378	4808	5005	7680	5386	4022	3323	6304	4222	3161	2672	3871	5985	3433	3446	5311	5975	6608	4166	Mat2a	6	72409782	72416541	-	4486	protein_coding	methionine adenosyltransferase II, alpha [Source:MGI Symbol;Acc:MGI:2443731]	-
ENSMUSG00000026626	3116	4140	3078	3790	4858	6098	4957	5059	5220	5261	4950	4599	4174	4830	3785	4579	4745	4629	4026	5711	4325	2693	2928	4362	6514	4594	4074	5061	5479	8183	4859	Ppp2r5a	1	191084172	191135469	-	9607	protein_coding	protein phosphatase 2, regulatory subunit B', alpha [Source:MGI Symbol;Acc:MGI:2388479]	-
ENSMUSG00000025362	3478	5609	4279	4052	4849	4921	4109	5019	5072	4466	5208	3871	3628	3501	4391	7633	4567	4508	3954	5183	4333	3659	4092	5217	6547	5207	4224	3675	3780	6199	5023	Rps26	10	128460403	128462616	-	1544	protein_coding	ribosomal protein S26 [Source:MGI Symbol;Acc:MGI:1351628]	-
ENSMUSG00000036427	4085	4302	4415	3675	4973	5740	4765	3985	4558	4337	4313	4576	4761	4220	4360	4710	5624	4967	4817	6048	5014	4071	5431	3977	5466	3668	3700	4407	4636	6147	4354	Gpi1	7	33900755	33929761	-	6452	protein_coding	glucose-6-phosphate isomerase 1 [Source:MGI Symbol;Acc:MGI:95797]	-
ENSMUSG00000078670	3453	4227	3077	3188	3829	5243	3716	5840	6398	5992	5777	3332	3234	4363	2605	3969	5382	4419	4453	4781	3952	3149	2961	4899	7357	5904	4790	5922	7241	6557	3961	Fam174b	7	73390050	73426667	+	3262	protein_coding	family with sequence similarity 174, member B [Source:MGI Symbol;Acc:MGI:3698178]	-
ENSMUSG00000036371	3896	4754	4502	3943	4453	5019	4541	4081	5026	4542	4507	4707	4433	4897	4143	5015	4601	4779	4675	5754	4342	3829	4246	4048	5219	4129	3576	5010	5388	7074	4687	Serbp1	6	67215160	67274720	+	20117	protein_coding	serpine1 mRNA binding protein 1 [Source:MGI Symbol;Acc:MGI:1914120]	-
ENSMUSG00000017493	4595	5148	3701	3895	4110	5592	3533	3570	4775	3408	5037	4070	4974	4252	3582	4023	5485	4376	5209	5337	4116	4575	5500	3725	4894	3515	3569	5642	5966	7692	5940	Igfbp4	11	98932070	98945218	+	4416	protein_coding	insulin-like growth factor binding protein 4 [Source:MGI Symbol;Acc:MGI:96439]	-
ENSMUSG00000006390	1447	2369	1499	2302	3670	6313	4091	6232	6937	8186	6605	4785	3205	5658	2655	3884	2986	4244	3338	5317	3717	1675	1665	6479	9222	7069	6860	3589	5214	7799	4750	Elovl1	4	118285290	118290150	+	2726	protein_coding	elongation of very long chain fatty acids (FEN1/Elo2, SUR4/Elo3, yeast)-like 1 [Source:MGI Symbol;Acc:MGI:1858959]	-
ENSMUSG00000031246	2912	5273	3157	4268	4070	4716	4175	3882	5424	4209	4678	5487	4627	6346	3927	5278	4344	5298	5245	5806	4131	2981	3421	3915	4921	4648	2998	4865	5804	8046	4815	Sh3bgrl	X	108138971	108241479	+	3298	protein_coding	SH3-binding domain glutamic acid-rich protein like [Source:MGI Symbol;Acc:MGI:1930849]	-
ENSMUSG00000052681	3038	4941	3076	3346	4283	4964	3837	4867	5612	4456	4856	4869	4421	5705	3888	4774	4328	4480	4668	5428	4127	2537	2382	3717	5410	4672	3466	6051	6443	9110	5884	Rap1b	10	117649776	117681940	-	2884	protein_coding	RAS related protein 1b [Source:MGI Symbol;Acc:MGI:894315]	-
ENSMUSG00000022037	2281	2902	1648	2505	4761	4867	3563	4846	5569	4893	6208	3303	5325	4097	3528	3213	6338	6901	5383	6084	6119	2717	4609	5976	6238	5103	5829	4554	3890	5808	4438	Clu	14	66205932	66218996	+	3437	protein_coding	clusterin [Source:MGI Symbol;Acc:MGI:88423]	-
ENSMUSG00000024335	4083	3189	4103	3346	5800	6710	4520	3850	5069	4167	4207	4170	4089	4835	3396	4009	4852	3976	3746	6258	4326	3618	3767	3874	5595	3959	3690	5894	6496	8390	5464	Brd2	17	34330997	34341608	-	7826	protein_coding	bromodomain containing 2 [Source:MGI Symbol;Acc:MGI:99495]	-
ENSMUSG00000018417	2643	3690	2656	3746	3425	4718	3991	6019	6159	6168	5387	4896	3953	5642	3071	3430	3474	3914	3387	8510	5008	2237	1860	4449	6823	6115	5027	4832	5710	7256	5078	Myo1b	1	51788924	51955230	-	10792	protein_coding	myosin IB [Source:MGI Symbol;Acc:MGI:107752]	-
ENSMUSG00000036309	4388	5960	5392	4009	4268	4472	4174	4428	5111	4203	4785	4485	4429	4351	4258	5696	4714	4661	4962	5401	4473	4234	5052	4568	5340	4020	3483	3790	4313	5769	4020	Skp1	11	52122822	52137685	+	2211	protein_coding	S-phase kinase-associated protein 1 [Source:MGI Symbol;Acc:MGI:103575]	-
ENSMUSG00000020571	2841	3902	2936	3495	4209	4883	5144	4034	6162	5533	5355	4057	3749	5267	3609	5735	4672	4804	4941	5325	4052	3512	3799	5017	6366	4805	4324	4400	4609	7108	4508	Pdia6	12	17316546	17334771	+	3745	protein_coding	protein disulfide isomerase associated 6 [Source:MGI Symbol;Acc:MGI:1919103]	-
ENSMUSG00000032060	1835	3038	1431	2726	3951	5452	4486	6769	7164	6740	6385	4376	3901	5046	3369	4166	4570	4813	4308	6556	4443	1018	1351	5613	8848	6336	5882	3873	4659	6115	3929	Cryab	9	50662625	50667936	+	1479	protein_coding	crystallin, alpha B [Source:MGI Symbol;Acc:MGI:88516]	-
ENSMUSG00000015839	4739	3846	4236	3210	9846	7427	4331	3740	4823	4088	4048	4026	4016	4215	4271	4406	4066	3980	3130	5575	4120	3486	3455	4201	5421	3927	3278	5917	5730	7339	4074	Nfe2l2	2	75505857	75534985	-	3796	protein_coding	nuclear factor, erythroid derived 2, like 2 [Source:MGI Symbol;Acc:MGI:108420]	TF_bZIP
ENSMUSG00000032440	2711	3251	2612	3442	3925	5057	4014	5047	6030	5538	5964	4263	4090	5167	3007	3385	3800	3671	3770	6437	4539	3065	2746	4167	6107	5185	4442	6119	7263	8177	5890	Tgfbr2	9	115913361	116004428	-	8187	protein_coding	transforming growth factor, beta receptor II [Source:MGI Symbol;Acc:MGI:98729]	-
ENSMUSG00000015165	4014	3773	4420	3736	5819	4766	4231	3788	5526	4684	5280	4204	4092	4065	4175	5270	6373	4732	4194	4625	3951	4592	4557	3952	5991	3255	3772	4764	4667	6460	4413	Hnrnpl	7	28507966	28521691	+	5953	protein_coding	heterogeneous nuclear ribonucleoprotein L [Source:MGI Symbol;Acc:MGI:104816]	-
ENSMUSG00000037235	3198	4987	3366	4814	3825	6337	5573	3469	4906	3769	4011	4793	4559	4603	4113	3638	4682	3235	4381	5880	4206	2989	3115	2870	5921	4289	3986	5103	6822	8769	5493	Mxd4	5	34331227	34345064	-	8483	protein_coding	Max dimerization protein 4 [Source:MGI Symbol;Acc:MGI:104991]	bHLH
ENSMUSG00000055447	3989	4590	3948	4331	3989	4742	4001	3425	4294	3412	3674	6047	5671	5246	5069	4976	5372	5313	6028	6687	4558	3490	3670	3254	4312	3347	2915	4755	5106	6787	4569	Cd47	16	49620896	49735373	+	6276	protein_coding	CD47 antigen (Rh-related antigen, integrin-associated signal transducer) [Source:MGI Symbol;Acc:MGI:96617]	-
ENSMUSG00000039953	3118	3908	3171	3687	3977	5857	3474	3940	5106	4669	4497	3824	4479	4897	3285	3042	5000	3395	4031	8361	5041	2773	3470	4123	6518	5099	4665	5105	5745	7677	5510	Clstn1	4	149670925	149733356	+	4662	protein_coding	calsyntenin 1 [Source:MGI Symbol;Acc:MGI:1929895]	-
ENSMUSG00000032097	3708	4871	4689	4029	4102	4265	3205	4744	5509	4663	5007	4281	4319	4459	4117	3703	4577	4363	3960	5691	4025	3825	4286	4453	5676	4250	3724	5548	5365	6660	5102	Ddx6	9	44516189	44552028	+	8035	protein_coding	DEAD (Asp-Glu-Ala-Asp) box polypeptide 6 [Source:MGI Symbol;Acc:MGI:104976]	-
ENSMUSG00000028656	2754	3570	2837	3056	4136	5396	4450	5022	5870	5430	5102	4331	4086	5157	3280	4075	4020	4006	4291	5931	3791	2784	3135	4233	6774	5530	4646	4984	5762	7472	5021	Cap1	4	122752840	122779849	-	3494	protein_coding	CAP, adenylate cyclase-associated protein 1 (yeast) [Source:MGI Symbol;Acc:MGI:88262]	-
ENSMUSG00000102869	3305	4247	3690	4062	4629	5439	4671	4140	5000	4289	4572	4781	4163	5047	3538	4146	4551	4551	4670	5730	4311	2811	3578	3842	5144	3666	3333	5566	5910	7742	5786	Norad	2	156229980	156234921	-	4942	lncRNA	non-coding RNA activated by DNA damage [Source:MGI Symbol;Acc:MGI:1914767]	-
ENSMUSG00000035202	4934	4574	10640	6671	5388	3503	2790	3781	5022	4101	4053	4539	4101	2460	6554	3891	3086	5250	3427	4332	4643	5199	7091	6378	3845	3565	5566	1808	3262	3981	2362	Lars2	9	123195992	123291731	+	11089	protein_coding	leucyl-tRNA synthetase, mitochondrial [Source:MGI Symbol;Acc:MGI:2142973]	-
ENSMUSG00000029390	3776	5585	4563	3687	5126	5055	4727	4290	5155	4653	4823	4298	3967	4450	3834	5602	4529	4773	4567	4871	4375	3658	4223	4148	5789	3678	3755	3830	4531	6070	4367	Tmed2	5	124678758	124688569	+	2527	protein_coding	transmembrane p24 trafficking protein 2 [Source:MGI Symbol;Acc:MGI:1929269]	-
ENSMUSG00000071604	2046	2133	1918	2038	4638	5477	4941	4831	6445	7316	6654	3201	2760	5059	2455	4445	4846	5015	5776	4130	3055	1939	1526	6322	7917	4884	6737	4667	5675	6182	5384	Fam189a2	19	23950114	24008383	-	2886	protein_coding	family with sequence similarity 189, member A2 [Source:MGI Symbol;Acc:MGI:2685813]	-
ENSMUSG00000004040	3043	3166	3156	3000	5185	6642	4772	3623	5631	4349	4608	3682	3860	5347	3535	4230	4289	3683	3739	5086	4300	3001	3192	3932	5610	3672	4137	5840	7387	8989	5605	Stat3	11	100775924	100830366	-	9527	protein_coding	signal transducer and activator of transcription 3 [Source:MGI Symbol;Acc:MGI:103038]	STAT
ENSMUSG00000051853	2479	3220	2855	3202	4516	5858	4178	4738	5334	5286	5058	4680	3929	5117	2937	3401	4143	4290	3718	7407	4892	2402	2970	4220	6121	4335	4120	5435	6230	7948	5093	Arf3	15	98634515	98661095	-	4824	protein_coding	ADP-ribosylation factor 3 [Source:MGI Symbol;Acc:MGI:99432]	-
ENSMUSG00000036585	2811	3853	3708	3185	4235	6065	4443	5719	6205	5507	5314	3354	3491	3815	2510	3908	3063	3291	2933	6343	3817	2559	2802	4367	6961	6087	4839	5480	6682	7698	4944	Fgf1	18	38971726	39062525	-	5463	protein_coding	fibroblast growth factor 1 [Source:MGI Symbol;Acc:MGI:95515]	-
ENSMUSG00000068614	2419	4794	2525	3170	7152	5250	4303	1843	3616	1907	2278	3425	5842	4671	6590	6553	8177	5453	3610	6471	7410	2628	6746	2532	5707	2208	2703	5366	5733	5770	3009	Actc1	2	113877763	113884029	-	1618	protein_coding	actin, alpha, cardiac muscle 1 [Source:MGI Symbol;Acc:MGI:87905]	-
ENSMUSG00000032349	3324	4250	2851	3859	5040	6260	5427	3955	5494	4543	4527	4858	3876	4715	3410	4835	3807	3905	4684	5168	3694	2831	2581	3874	6148	4178	4299	5215	5852	7511	4438	Elovl5	9	77824646	77891801	+	3522	protein_coding	ELOVL family member 5, elongation of long chain fatty acids (yeast) [Source:MGI Symbol;Acc:MGI:1916051]	-
ENSMUSG00000051695	4015	4350	4220	3376	4914	5946	4656	3647	4435	3832	3903	4176	4216	4698	3932	4967	5138	4259	3840	5682	4041	4094	4337	3779	5776	3789	3929	4698	5464	6532	4536	Pcbp1	6	86501474	86503303	-	1830	protein_coding	poly(rC) binding protein 1 [Source:MGI Symbol;Acc:MGI:1345635]	-
ENSMUSG00000041697	3232	3872	3124	3007	4717	5630	4517	4636	4972	4342	4530	4050	3895	4382	3628	5632	4884	5003	4719	5625	4341	3457	4312	4523	6533	4837	4297	3701	4263	6492	4021	Cox6a1	5	115483701	115487040	-	702	protein_coding	cytochrome c oxidase subunit 6A1 [Source:MGI Symbol;Acc:MGI:103099]	-
ENSMUSG00000020577	3501	6105	2991	5086	3782	4758	3992	3618	4144	3938	4128	7469	6035	5330	4295	4611	4389	4536	5455	7758	4421	2357	1841	3102	4643	3849	2763	4477	4777	6512	4350	Tspan13	12	36064556	36092499	-	2474	protein_coding	tetraspanin 13 [Source:MGI Symbol;Acc:MGI:1913359]	-
ENSMUSG00000022533	4108	4360	5470	3935	5826	5526	3971	4072	5609	4589	5067	3716	3413	4222	3157	4002	3791	3369	3837	4744	3772	4364	4305	3680	5502	3728	4285	5736	5576	6585	4571	Atp13a3	16	30131241	30224793	-	9938	protein_coding	ATPase type 13A3 [Source:MGI Symbol;Acc:MGI:2685387]	-
ENSMUSG00000041028	3582	4868	4104	3837	4547	5123	4137	4349	4784	4266	4286	4188	4194	4582	3827	4955	4556	4204	4550	5312	4391	3698	4540	4020	4976	4097	3498	4741	5000	6576	4611	Ghitm	14	36842049	36857229	-	3756	protein_coding	growth hormone inducible transmembrane protein [Source:MGI Symbol;Acc:MGI:1913342]	-
ENSMUSG00000030357	3342	5415	3521	4492	3085	4855	5740	3931	5771	4910	4538	3591	4051	3983	3904	5173	4044	4019	3160	5764	4145	3734	4456	5416	7477	5171	4687	3326	4194	4669	3826	Fkbp4	6	128406698	128415640	-	2795	protein_coding	FK506 binding protein 4 [Source:MGI Symbol;Acc:MGI:95543]	-
ENSMUSG00000026208	3580	5338	3649	3688	6467	5564	5957	1668	2997	1895	2985	3823	4832	3975	5704	6561	8327	4969	3311	4829	3636	4314	8940	2567	5359	2269	3246	4464	3865	5554	4034	Des	1	75336973	75345223	+	3754	protein_coding	desmin [Source:MGI Symbol;Acc:MGI:94885]	-
ENSMUSG00000009291	2891	4302	2826	3894	4490	5913	5381	3738	4746	4240	4179	5058	4536	5094	3719	4123	4537	4092	4830	5768	4387	2668	2710	3327	5087	3686	3535	5331	5663	8264	5346	Pttg1ip	10	77417554	77434566	+	3877	protein_coding	pituitary tumor-transforming 1 interacting protein [Source:MGI Symbol;Acc:MGI:2652132]	-
ENSMUSG00000026234	3838	4088	4557	3566	4654	4979	4056	4502	4592	4216	4276	4354	4185	4356	3901	4007	4431	4325	4808	5501	4025	3328	4484	4042	4800	4223	3293	5047	5520	7551	4780	Ncl	1	86272441	86287122	-	10188	protein_coding	nucleolin [Source:MGI Symbol;Acc:MGI:97286]	-
ENSMUSG00000035783	4127	5331	4529	4303	6008	4172	4951	2256	3561	2297	3996	4432	3900	3697	4670	6232	7235	4689	2712	3820	2562	6177	13263	2898	5964	2341	2982	4452	2828	4425	3404	Acta2	19	34218490	34232990	-	2196	protein_coding	actin alpha 2, smooth muscle, aorta [Source:MGI Symbol;Acc:MGI:87909]	-
ENSMUSG00000021660	4248	5650	4871	3573	4531	4421	3911	4693	4769	4218	4502	4560	4319	3827	4546	5865	4806	5215	5103	4646	4217	3858	4341	4428	5205	3706	3491	3499	3921	5174	4075	Btf3	13	98446404	98453514	-	1739	protein_coding	basic transcription factor 3 [Source:MGI Symbol;Acc:MGI:1202875]	-
ENSMUSG00000001525	2596	3827	2392	3160	3303	4976	4909	3809	5169	4537	4954	5178	4691	5144	3974	4625	4675	4877	4989	5816	3830	2297	2328	3680	5806	4359	3403	4950	5914	7982	5448	Tubb5	17	36144813	36149198	-	3327	protein_coding	tubulin, beta 5 class I [Source:MGI Symbol;Acc:MGI:107812]	-
ENSMUSG00000024747	6058	6638	7701	4362	4974	3806	3048	4237	4413	4363	4320	3313	3721	3540	3714	5920	4992	3939	3542	3849	4025	6846	8355	4406	5734	3425	3039	2674	2780	3168	2501	Aldh1a7	19	20670317	20704926	-	2066	protein_coding	aldehyde dehydrogenase family 1, subfamily A7 [Source:MGI Symbol;Acc:MGI:1347050]	-
ENSMUSG00000034957	4197	4473	4139	4025	6640	5930	4534	3332	4298	3357	3450	3354	3372	3875	2951	4358	5163	3921	3621	5455	5156	4366	5335	3683	5854	3680	5165	4110	4801	5935	4471	Cebpa	7	34818718	34821353	+	2636	protein_coding	CCAAT/enhancer binding protein (C/EBP), alpha [Source:MGI Symbol;Acc:MGI:99480]	TF_bZIP
ENSMUSG00000030062	3481	4168	3964	3468	4692	5111	4526	3967	4935	4816	4783	3911	3921	4304	3583	5145	5280	4274	4854	5204	3806	4046	4400	4445	5728	4104	3697	4002	4536	5862	3901	Rpn1	6	88061464	88082286	+	4512	protein_coding	ribophorin I [Source:MGI Symbol;Acc:MGI:98084]	-
ENSMUSG00000001946	2680	3777	2096	3516	5405	6979	5080	3813	4859	4160	4146	5252	4173	5007	4520	4659	4903	4449	5633	4772	4062	1883	1181	3583	5481	3656	3926	4830	5582	8081	4616	Esam	9	37439374	37449615	+	2867	protein_coding	endothelial cell-specific adhesion molecule [Source:MGI Symbol;Acc:MGI:1916774]	-
ENSMUSG00000041740	3370	3577	3669	3256	4557	5746	4671	3867	4793	4344	4266	3728	4034	4507	3340	3759	4668	3768	4220	5945	4337	3178	4099	3565	5741	4178	4092	5319	5864	7286	4946	Rnf10	5	115379471	115410957	-	7556	protein_coding	ring finger protein 10 [Source:MGI Symbol;Acc:MGI:1859162]	-
ENSMUSG00000030605	2339	3573	1834	3496	3926	6633	5447	3903	5173	4380	4706	5528	4702	5029	4124	4044	4548	4222	4943	7352	4414	1641	1673	3718	6511	4566	4265	3883	4505	7036	4549	Mfge8	7	78783516	78798808	-	4694	protein_coding	milk fat globule EGF and factor V/VIII domain containing [Source:MGI Symbol;Acc:MGI:102768]	-
ENSMUSG00000042812	3306	3437	2264	3393	4346	6347	4755	1988	4163	3684	3900	6004	4188	5037	4360	5217	3906	4788	4578	9936	5906	1828	869	2226	4589	3450	2595	5991	5545	8488	4932	Foxf1	8	121811125	121814883	+	2415	protein_coding	forkhead box F1 [Source:MGI Symbol;Acc:MGI:1347470]	Fork_head
ENSMUSG00000042406	5248	3815	4617	3006	7017	6235	4085	3306	4100	4264	4651	4552	3639	3902	3537	6017	5097	4942	4552	4768	3403	3369	3503	3905	4895	3191	2695	4592	4861	6207	3777	Atf4	15	80139385	80141742	+	2358	protein_coding	activating transcription factor 4 [Source:MGI Symbol;Acc:MGI:88096]	TF_bZIP
ENSMUSG00000057530	2942	3657	2534	3857	3758	6397	4199	3933	5268	4802	4454	4097	4430	4432	3128	3006	4059	3643	4635	6270	3614	2152	1965	3630	5428	4778	4579	4961	5902	9329	5181	Ece1	4	137589548	137692540	+	5300	protein_coding	endothelin converting enzyme 1 [Source:MGI Symbol;Acc:MGI:1101357]	-
ENSMUSG00000031633	3095	4042	3231	3057	4980	4878	3448	3970	4261	3594	3750	3721	4648	4120	4531	4275	7906	4713	4401	6093	5663	2869	4590	3750	5754	4001	3361	4118	4888	5598	3605	Slc25a4	8	46659834	46664321	-	2353	protein_coding	solute carrier family 25 (mitochondrial carrier, adenine nucleotide translocator), member 4 [Source:MGI Symbol;Acc:MGI:1353495]	-
ENSMUSG00000021127	6670	3757	5234	3971	6280	3289	3384	3651	5481	4214	3749	3749	4688	4357	3961	5572	4719	4624	3273	6010	3575	6176	5516	3653	4469	2733	2777	3738	3652	4844	3097	Zfp36l1	12	80154528	80159787	-	2990	protein_coding	zinc finger protein 36, C3H type-like 1 [Source:MGI Symbol;Acc:MGI:107946]	zf-CCCH
ENSMUSG00000001918	3538	5053	3512	4599	4795	4758	3328	5125	5439	4908	5249	3411	4167	3369	4242	3949	3110	2971	3929	4580	4286	4739	6542	4277	6490	3367	4547	4208	3916	3621	4750	Slc1a5	7	16515265	16532199	+	4173	protein_coding	solute carrier family 1 (neutral amino acid transporter), member 5 [Source:MGI Symbol;Acc:MGI:105305]	-
ENSMUSG00000020484	3542	4335	3282	3673	4784	5817	4864	3354	5149	3584	3886	3759	3907	5049	3551	5303	4764	3957	3666	4822	3656	3544	2927	3443	5896	4124	4129	4768	5823	6740	4599	Xbp1	11	5470659	5475893	+	3248	protein_coding	X-box binding protein 1 [Source:MGI Symbol;Acc:MGI:98970]	TF_bZIP
ENSMUSG00000027074	2989	4543	2480	5143	3987	5050	5453	2402	4318	2996	3437	5420	4962	5023	4561	3199	4016	3171	4208	6390	4480	2582	1879	2268	4127	3256	3392	6544	6367	9513	6531	Slc43a3	2	84766923	84788853	+	4464	protein_coding	solute carrier family 43, member 3 [Source:MGI Symbol;Acc:MGI:1931054]	-
ENSMUSG00000040152	1877	2686	2150	1197	8187	4749	2895	2666	5563	5517	8050	3175	2842	6511	2287	5600	5359	3704	2857	9217	3219	1339	1013	4959	6488	3631	2451	5697	7290	7949	3313	Thbs1	2	117942357	117957614	+	6073	protein_coding	thrombospondin 1 [Source:MGI Symbol;Acc:MGI:98737]	-
ENSMUSG00000017754	2828	3758	2804	3808	4369	7377	4510	1881	3371	2627	2868	3879	5663	5888	3622	3802	4545	3498	4740	7554	4673	2749	3042	2274	4260	3262	3003	6397	6804	8188	6214	Pltp	2	164681438	164699631	-	2562	protein_coding	phospholipid transfer protein [Source:MGI Symbol;Acc:MGI:103151]	-
ENSMUSG00000053897	706	2784	572	1698	2446	3042	2641	7651	7666	7533	6888	4647	3180	5282	2972	2757	2356	4563	3868	6657	4433	684	504	5377	7939	7521	5570	5497	7838	4901	3616	Slc39a8	3	135531040	135594333	+	7664	protein_coding	solute carrier family 39 (metal ion transporter), member 8 [Source:MGI Symbol;Acc:MGI:1914797]	-
ENSMUSG00000029070	2447	4057	2395	4110	3571	4748	4093	4104	5167	4714	5594	4908	3982	4639	3551	3628	4563	4544	4544	7778	4691	2327	2594	3614	5618	3909	3238	3840	4667	7250	4904	Mxra8	4	155924137	155928545	+	2918	protein_coding	matrix-remodelling associated 8 [Source:MGI Symbol;Acc:MGI:1922011]	-
ENSMUSG00000019929	3382	4619	3907	2643	4825	3440	3092	4471	4974	3866	4097	3700	4443	3964	4701	4335	5607	6021	4894	4945	5871	4906	5292	3426	4212	3437	2695	4649	4271	5125	3958	Dcn	10	97315471	97354005	+	5838	protein_coding	decorin [Source:MGI Symbol;Acc:MGI:94872]	-
ENSMUSG00000054920	2482	4656	2369	4402	3624	6608	5727	2447	3752	3159	2992	4863	4656	5342	3843	3780	3248	2868	4454	4620	3879	1886	1365	2196	3485	2796	2321	8302	8946	11627	6808	Klhl5	5	65264882	65325531	+	7057	protein_coding	kelch-like 5 [Source:MGI Symbol;Acc:MGI:1919028]	-
ENSMUSG00000029767	2958	3742	2859	3134	4256	5551	4436	3545	4810	3815	4540	4138	3966	4898	3213	4061	4425	4164	4630	5570	3724	2942	2987	3194	4791	4411	3432	5531	6370	8234	5004	Calu	6	29348068	29377109	+	4663	protein_coding	calumenin [Source:MGI Symbol;Acc:MGI:1097158]	-
ENSMUSG00000040940	3127	2570	3124	3309	4784	4868	4414	3649	4965	4434	4693	4147	4196	4776	4007	3084	5811	3943	3409	5200	3720	3019	2782	3287	6134	3247	4465	5603	5557	7404	5446	Arhgef1	7	24602337	24626019	+	7732	protein_coding	Rho guanine nucleotide exchange factor (GEF) 1 [Source:MGI Symbol;Acc:MGI:1353510]	-
ENSMUSG00000044786	15698	2741	5622	2301	9801	2446	2332	2218	5813	4667	3276	1938	1847	3136	3561	7101	4085	3015	2164	5238	5313	6675	2243	3057	5684	2729	2909	3378	3475	5448	3241	Zfp36	7	28076209	28079678	-	3470	protein_coding	zinc finger protein 36 [Source:MGI Symbol;Acc:MGI:99180]	-
ENSMUSG00000047714	2653	3963	2737	3209	4744	6114	3988	2959	4714	3370	3926	4133	3983	5591	3700	4803	4113	3806	4857	5193	3875	2266	2167	3083	4415	3598	2706	6967	6690	9465	5280	Ppp1r2	16	31070355	31094095	-	4440	protein_coding	protein phosphatase 1, regulatory inhibitor subunit 2 [Source:MGI Symbol;Acc:MGI:1914099]	-
ENSMUSG00000027177	3250	4520	4934	3308	4754	4802	4145	3834	5347	4532	4495	3870	3522	4307	3317	4318	3864	3906	3501	5267	4281	3714	4169	3824	5138	3735	3429	4541	5118	6595	4648	Hipk3	2	104256826	104324791	-	7987	protein_coding	homeodomain interacting protein kinase 3 [Source:MGI Symbol;Acc:MGI:1314882]	-
ENSMUSG00000004951	5597	4136	2118	3834	5171	8704	11988	1945	3632	3085	2428	3070	3947	4365	4391	5090	3728	3383	2550	7121	4707	1649	1896	2717	5165	3175	3072	3983	4520	7340	4477	Hspb1	5	135916773	135918417	+	1031	protein_coding	heat shock protein 1 [Source:MGI Symbol;Acc:MGI:96240]	-
ENSMUSG00000027828	3185	5013	3866	3722	4415	4862	4249	4318	5228	4376	4732	4350	3951	4574	3550	4198	3867	4097	4507	4578	3697	3105	3127	3713	4607	3706	3148	4982	5890	6879	4357	Ssr3	3	65287076	65300044	-	4172	protein_coding	signal sequence receptor, gamma [Source:MGI Symbol;Acc:MGI:1914687]	-
ENSMUSG00000062006	97	8263	156	2766	134	140	2839	7247	6669	5428	5786	5845	3360	3106	6917	6016	3863	7044	3867	6630	5894	2940	2882	6283	7392	6310	4638	4706	5341	170	114	Rpl34	3	130520480	130524047	-	2643	protein_coding	ribosomal protein L34 [Source:MGI Symbol;Acc:MGI:1915686]	-
ENSMUSG00000018965	2662	3730	2606	2868	3892	5021	4487	4267	5539	4443	4380	4699	4136	5216	3913	4312	4174	4267	3895	5684	4472	2179	2308	4049	6372	4896	3962	4508	4870	6694	4294	Ywhah	5	33176160	33185310	+	3709	protein_coding	tyrosine 3-monooxygenase/tryptophan 5-monooxygenase activation protein, eta polypeptide [Source:MGI Symbol;Acc:MGI:109194]	-
ENSMUSG00000038235	2968	3950	3193	3335	4223	4552	3473	5859	5953	5378	5229	4376	3617	4280	3130	3659	4001	4175	4098	5897	4320	2413	3035	4966	6008	4313	4339	4379	4130	5153	4231	F11r	1	171265103	171292171	+	2663	protein_coding	F11 receptor [Source:MGI Symbol;Acc:MGI:1321398]	-
ENSMUSG00000028849	2410	3060	2342	3305	3852	6159	4806	3697	4734	4278	4030	4417	4604	5384	3860	3861	5040	3941	3971	5799	4228	2157	2162	3432	5439	3863	3869	5399	6159	7176	5153	Map7d1	4	126125960	126150136	-	3652	protein_coding	MAP7 domain containing 1 [Source:MGI Symbol;Acc:MGI:2384297]	-
ENSMUSG00000058793	2503	3308	2377	3842	4205	5909	4992	3216	4263	3748	3567	4893	4717	5199	3383	2860	4039	3540	4186	6585	4279	1897	2200	2945	4640	3431	3282	6126	7147	9302	5782	Cds2	2	132105068	132153970	+	9125	protein_coding	CDP-diacylglycerol synthase (phosphatidate cytidylyltransferase) 2 [Source:MGI Symbol;Acc:MGI:1332236]	-
ENSMUSG00000035828	7042	3558	3946	2751	6771	5776	4399	3494	4983	4179	3546	2760	2407	3146	3260	5093	4437	2844	3109	4353	4695	4054	2383	2817	8377	4407	5177	3517	4403	5672	4770	Pim3	15	88746389	88749929	+	2427	protein_coding	proviral integration site 3 [Source:MGI Symbol;Acc:MGI:1355297]	-
ENSMUSG00000030120	2667	3284	2719	2959	4297	5246	4529	4708	5446	5011	4930	4244	3802	4363	3528	4276	4179	4368	4190	5522	4286	2481	3319	4245	6933	4769	4599	3415	4181	5783	3846	Mlf2	6	124908349	124914201	+	4106	protein_coding	myeloid leukemia factor 2 [Source:MGI Symbol;Acc:MGI:1353554]	-
ENSMUSG00000035545	2738	2031	3294	4028	5999	4311	4657	2905	6613	3984	5414	3698	4603	4253	3930	3044	6249	2744	2161	3879	2722	3782	4956	2414	6751	2527	4619	5772	5791	6966	4908	Leng8	7	4140038	4151176	+	6395	protein_coding	leukocyte receptor cluster (LRC) member 8 [Source:MGI Symbol;Acc:MGI:2142195]	-
ENSMUSG00000027864	2305	3141	1870	3208	3500	6035	5222	2634	4124	3268	3752	5405	4632	5670	3279	2838	3722	3995	4561	7310	4221	2016	1684	2505	4403	3947	3289	5504	6912	10048	6607	Ptgfrn	3	100947548	101017594	-	10464	protein_coding	prostaglandin F2 receptor negative regulator [Source:MGI Symbol;Acc:MGI:1277114]	-
ENSMUSG00000027483	484	19153	60	502	2388	3315	12151	1948	3026	2424	1167	222	323	418	2315	4842	47	1551	10499	3922	3709	4636	18919	3620	11980	7843	8387	1225	214	92	132	Bpifa1	2	153984800	153991139	+	1545	protein_coding	BPI fold containing family A, member 1 [Source:MGI Symbol;Acc:MGI:1338036]	-
ENSMUSG00000040938	6995	5661	9812	3574	5151	3232	2544	3811	2855	3097	3728	2456	3501	2176	3909	5588	6054	3859	3514	3467	3557	8331	13523	3270	4259	1706	2797	2416	2091	2248	2103	Slc16a11	11	70103578	70107243	+	2554	protein_coding	solute carrier family 16 (monocarboxylic acid transporters), member 11 [Source:MGI Symbol;Acc:MGI:2663709]	-
ENSMUSG00000054252	4534	3469	5070	4000	5269	5841	3775	2899	4015	2637	3129	3209	4086	4370	4033	3787	6520	3372	3126	5099	3782	4625	5624	2424	5347	3024	3073	4901	5553	6366	4254	Fgfr3	5	33879018	33894412	+	7158	protein_coding	fibroblast growth factor receptor 3 [Source:MGI Symbol;Acc:MGI:95524]	-
ENSMUSG00000066036	2121	2341	2579	3267	6524	7914	5311	2968	5323	3660	3696	3277	3632	4588	3102	3078	3503	2690	3342	4532	3459	2615	2819	2972	5690	3705	3843	6935	6818	9472	5226	Ubr4	4	139079920	139216899	+	17997	protein_coding	ubiquitin protein ligase E3 component n-recognin 4 [Source:MGI Symbol;Acc:MGI:1916366]	-
ENSMUSG00000060636	3805	4676	4500	3043	4584	4380	3479	4172	4203	3079	3504	3735	3674	4284	4201	7897	5755	5209	4436	5112	4234	4064	3822	4206	4970	3911	2965	3309	3260	5128	3360	Rpl35a	16	32876823	32880559	+	3526	protein_coding	ribosomal protein L35A [Source:MGI Symbol;Acc:MGI:1928894]	-
ENSMUSG00000045092	2433	4395	1619	3397	3784	6069	4662	1701	3762	2759	3592	5313	3945	4572	4631	4482	3146	3580	4724	7530	4494	1261	503	2447	3649	3822	2502	7499	8429	9633	6462	S1pr1	3	115504082	115508721	-	3046	protein_coding	sphingosine-1-phosphate receptor 1 [Source:MGI Symbol;Acc:MGI:1096355]	-
ENSMUSG00000031532	2674	3923	2829	3261	4272	5365	4663	3726	4696	4281	4060	4117	4068	4565	3541	4330	4383	3857	4199	5665	4126	2759	3125	3818	5645	4042	3611	4544	5171	7073	4372	Saraf	8	34621717	34637999	+	2965	protein_coding	store-operated calcium entry-associated regulatory factor [Source:MGI Symbol;Acc:MGI:1915137]	-
ENSMUSG00000025492	2819	3122	2370	3081	4579	5093	4131	3058	4548	3276	4920	6565	4614	4477	3538	4584	4966	5118	6031	5527	3442	2728	2883	2975	3842	3005	2889	4406	5290	7944	4848	Ifitm3	7	140589499	140590683	-	678	protein_coding	interferon induced transmembrane protein 3 [Source:MGI Symbol;Acc:MGI:1913391]	-
ENSMUSG00000048578	3005	3978	3491	3224	4292	5318	4364	3226	5230	4425	4431	3577	3719	4357	3164	4158	4238	4184	4257	4745	4073	2800	3691	4014	5376	3771	3887	4811	5438	6458	4574	Mlec	5	115281040	115296238	-	6007	protein_coding	malectin [Source:MGI Symbol;Acc:MGI:1924015]	-
ENSMUSG00000026553	3061	3836	3373	3716	4051	4221	4153	4132	5209	4750	5033	3930	3714	4114	3132	3844	3616	3560	3650	5179	3857	3151	4419	4059	5525	3916	3643	5035	5041	6783	4432	Copa	1	171910096	171949897	+	9427	protein_coding	coatomer protein complex subunit alpha [Source:MGI Symbol;Acc:MGI:1334462]	-
ENSMUSG00000028603	3019	4316	3635	3399	4085	4436	3608	4525	4623	4247	4278	3924	3568	4525	3499	5536	4080	4165	3716	4839	4623	3627	4753	4348	5652	4464	3868	3195	3936	5359	4164	Scp2	4	107901036	108002195	-	3478	protein_coding	sterol carrier protein 2, liver [Source:MGI Symbol;Acc:MGI:98254]	-
ENSMUSG00000019428	3098	3727	3522	3109	4565	4940	3697	4188	4605	4314	4410	3769	3608	3870	3628	4528	5114	3882	3866	5465	4236	3597	4367	4066	6632	4429	4502	3274	3845	5462	3686	Fkbp8	8	70980374	70987978	+	4529	protein_coding	FK506 binding protein 8 [Source:MGI Symbol;Acc:MGI:1341070]	-
ENSMUSG00000070306	5742	5050	8230	2998	5681	3888	2585	3727	3351	2679	3924	2651	3257	2186	4344	6973	5284	3265	4508	4663	4064	7926	8262	4506	4752	2864	3153	2525	1809	2579	2493	Ccdc153	9	44151973	44158603	+	2036	protein_coding	coiled-coil domain containing 153 [Source:MGI Symbol;Acc:MGI:2448587]	-
ENSMUSG00000056692	2534	3367	2797	3038	4192	5538	4403	4131	4831	4457	4514	3963	3671	4541	3237	3646	3854	3694	4072	5819	4227	2289	3272	3828	5673	4302	4113	4453	5093	7042	4759	Ilrun	17	27970209	28039622	-	5287	protein_coding	inflammation and lipid regulator with UBA-like and NBR1-like domains [Source:MGI Symbol;Acc:MGI:106281]	-
ENSMUSG00000018340	2735	3294	2564	2959	3669	4538	4030	4541	4984	5094	5011	4506	3954	4841	3242	4024	4135	4397	4210	5865	4037	2816	3518	4609	6021	4777	4524	3158	3777	5544	3677	Anxa6	11	54869934	54924271	-	2930	protein_coding	annexin A6 [Source:MGI Symbol;Acc:MGI:88255]	-
ENSMUSG00000037846	1511	2653	1528	2906	2424	3983	5064	5703	7712	5040	4594	4483	3469	5131	2889	3216	3214	3350	2818	6166	4108	929	490	3729	8310	6283	5677	4460	5826	6410	4258	Rtkn2	10	67815400	67895570	+	5547	protein_coding	rhotekin 2 [Source:MGI Symbol;Acc:MGI:2158417]	-
ENSMUSG00000008348	9293	2436	4062	2333	8199	6999	3788	2755	4064	2858	2802	3225	3486	3308	3819	4515	3695	3140	3720	4635	3654	4688	3273	2612	4170	2913	2754	5492	5228	6472	3827	Ubc	5	125463029	125467266	-	2893	protein_coding	ubiquitin C [Source:MGI Symbol;Acc:MGI:98889]	-
ENSMUSG00000029106	2755	3390	2740	3463	3872	4671	3990	3813	4707	4208	4371	4836	4104	4578	3556	3497	4418	4341	4012	5923	4395	2888	3073	3561	5277	3824	3487	4560	4623	6504	4556	Add1	5	34731008	34789652	+	8561	protein_coding	adducin 1 (alpha) [Source:MGI Symbol;Acc:MGI:87918]	-
ENSMUSG00000045930	2859	5566	2195	5737	1933	4606	4733	2448	2581	2679	2596	6224	6199	5532	3186	3178	3884	5201	5078	6549	2883	2558	1192	2113	2631	2750	2015	5859	6352	9729	6502	Clec14a	12	58311506	58316076	-	4571	protein_coding	C-type lectin domain family 14, member a [Source:MGI Symbol;Acc:MGI:1914114]	-
ENSMUSG00000008475	3211	4182	3404	3004	4016	4266	3566	4966	5006	4543	4669	4084	3500	4359	3584	4127	4317	4275	4591	4316	3581	2847	2845	4175	5472	4361	3614	3941	4451	6036	4238	Arpc5	1	152642293	152651348	+	2276	protein_coding	actin related protein 2/3 complex, subunit 5 [Source:MGI Symbol;Acc:MGI:1915021]	-
ENSMUSG00000031790	3652	3443	4105	3376	4285	3866	3576	4099	5168	5290	4890	3267	3680	4414	3412	3461	4686	3741	3955	5027	3824	3926	4556	4636	6693	3962	5261	2677	2697	4216	3627	Mmp15	8	96078896	96101708	+	5397	protein_coding	matrix metallopeptidase 15 [Source:MGI Symbol;Acc:MGI:109320]	-
ENSMUSG00000063870	3446	3317	3689	3178	3931	4458	3319	3860	4805	4482	4625	3876	3991	4311	3616	3535	4624	3797	3594	5330	3794	3929	4665	3808	5010	3396	3445	4356	4744	5724	4242	Chd4	6	125072944	125107554	+	8019	protein_coding	chromodomain helicase DNA binding protein 4 [Source:MGI Symbol;Acc:MGI:1344380]	-
ENSMUSG00000005547	6045	9461	4469	2581	6617	5751	4259	4228	2431	1361	1724	1985	3683	2844	5211	4024	2112	1506	2598	5191	6005	2974	9665	2618	8961	4400	5912	2087	1431	2585	2087	Cyp2a5	7	26534730	26542973	+	2073	protein_coding	cytochrome P450, family 2, subfamily a, polypeptide 5 [Source:MGI Symbol;Acc:MGI:88597]	-
ENSMUSG00000040462	2853	3569	2961	3366	4464	5087	4069	4309	4490	4631	4394	4073	3694	3853	3674	3918	4243	3806	3864	5658	4310	3106	4232	4538	5634	4011	4029	3463	3653	5163	3645	Os9	10	126931519	126957000	-	2629	protein_coding	amplified in osteosarcoma [Source:MGI Symbol;Acc:MGI:1924301]	-
ENSMUSG00000068566	2086	2460	2077	2618	3735	5121	4749	3918	5785	5290	5120	5232	3998	5661	3286	3209	3930	3880	3731	5398	3573	1825	1854	3570	6078	4078	3531	4668	4790	6775	4588	Myadm	7	3337605	3348958	+	4479	protein_coding	myeloid-associated differentiation marker [Source:MGI Symbol;Acc:MGI:1355332]	-
ENSMUSG00000030516	2438	3654	2528	3506	3048	4869	4924	3971	4974	4640	4297	5196	4101	5095	2962	3087	2961	3651	3549	6327	3971	2138	1766	3324	4701	3916	3339	5284	5688	7457	5181	Tjp1	7	64945913	65177529	-	7811	protein_coding	tight junction protein 1 [Source:MGI Symbol;Acc:MGI:98759]	-
ENSMUSG00000030824	2814	3288	2882	3077	4377	5291	4391	3427	4322	3993	4042	4013	4063	4294	3150	3727	4473	4101	4222	6157	4411	3005	3960	3717	5405	3737	3496	3923	4400	6162	4142	Nucb1	7	45139882	45159830	-	8212	protein_coding	nucleobindin 1 [Source:MGI Symbol;Acc:MGI:97388]	-
ENSMUSG00000028745	2404	3593	2389	2944	3913	4837	3633	4667	5430	4843	4875	3631	3515	4188	2850	3310	3826	3455	3619	5323	3447	2362	2783	4533	6451	5244	4378	4046	4708	6991	4085	Capzb	4	138920210	139019129	+	3299	protein_coding	capping protein (actin filament) muscle Z-line, beta [Source:MGI Symbol;Acc:MGI:104652]	-
ENSMUSG00000052911	2272	2722	2321	2883	4061	5418	4182	3727	4739	4514	4003	3826	4635	4638	3508	3204	5024	4343	3515	6219	4770	2306	3048	3581	5964	3977	4267	4132	4392	5811	3989	Lamb2	9	108356935	108367729	+	6082	protein_coding	laminin, beta 2 [Source:MGI Symbol;Acc:MGI:99916]	-
ENSMUSG00000020159	5603	5763	7504	3702	4384	3363	3072	3718	4380	3946	4243	2734	3669	3274	3226	5777	5150	3686	3565	3748	3011	6673	8022	4165	4307	2333	2698	2454	2704	2598	2319	Gabrp	11	33500781	33528959	-	3377	protein_coding	gamma-aminobutyric acid (GABA) A receptor, pi [Source:MGI Symbol;Acc:MGI:2387597]	-
ENSMUSG00000016921	3773	3809	4828	3376	4731	3688	4004	3098	4681	3900	4147	3691	3694	4015	3770	4787	5218	4162	3162	3785	3253	4819	4584	3155	4797	2501	3161	4547	4704	5879	4064	Srsf6	2	162773448	162779041	+	4810	protein_coding	serine and arginine-rich splicing factor 6 [Source:MGI Symbol;Acc:MGI:1915246]	-
ENSMUSG00000006301	2830	3642	2852	3127	4265	4887	4364	3781	4507	4018	4018	4130	3735	4506	3489	4441	5040	4306	4516	4692	3804	2592	2599	3852	5181	3579	3540	4271	4938	6233	3975	Tmbim1	1	74327406	74344781	-	12659	protein_coding	transmembrane BAX inhibitor motif containing 1 [Source:MGI Symbol;Acc:MGI:1916910]	-
ENSMUSG00000025795	2026	3048	2375	2517	4318	6132	4075	4942	5284	5101	4682	3606	2897	4697	2338	3962	3323	3567	3489	5104	3495	2051	2445	4120	5872	5030	4144	4755	4923	6797	4512	Rassf3	10	121246255	121312252	-	3826	protein_coding	Ras association (RalGDS/AF-6) domain family member 3 [Source:MGI Symbol;Acc:MGI:2179722]	-
ENSMUSG00000064294	4935	5452	6237	4269	5616	4280	2981	3457	3758	4431	4403	2571	3525	3066	2960	4561	4464	2957	2892	3965	3536	5621	7483	3798	3975	2408	3256	3175	3706	4020	3421	Aox3	1	58152289	58239857	+	7033	protein_coding	aldehyde oxidase 3 [Source:MGI Symbol;Acc:MGI:1918974]	-
ENSMUSG00000021282	3381	4079	3684	3392	5158	4903	4146	3395	4578	3753	4077	3408	3237	4337	2895	4216	3463	3249	3294	4460	3550	3520	3538	3149	4531	3381	3433	5424	5586	7308	4588	Eif5	12	111504450	111513186	+	6820	protein_coding	eukaryotic translation initiation factor 5 [Source:MGI Symbol;Acc:MGI:95309]	-
ENSMUSG00000016319	4122	4142	4668	2954	4986	5509	3351	3162	3923	3327	3768	2335	2926	3175	2828	4242	5052	2884	3242	4582	3565	5555	6293	3856	4941	3948	3505	4168	4974	5419	3644	Slc25a5	X	36059304	36062460	+	1646	protein_coding	solute carrier family 25 (mitochondrial carrier, adenine nucleotide translocator), member 5 [Source:MGI Symbol;Acc:MGI:1353496]	-
ENSMUSG00000021248	3146	3685	3373	2982	4364	4915	4158	3602	4576	4228	4509	3677	3426	4016	3016	4524	4017	3657	4067	4679	3882	3554	3849	3785	5184	3755	3608	3895	4545	6046	3965	Tmed10	12	85387388	85421621	-	5811	protein_coding	transmembrane p24 trafficking protein 10 [Source:MGI Symbol;Acc:MGI:1915831]	-
ENSMUSG00000038855	2232	2634	2321	3005	3671	5400	4289	3623	4200	4516	4099	5062	4496	5237	3510	3155	3706	3834	3824	6674	4009	1784	1987	3456	4701	3585	3203	4958	4660	7343	5492	Itpkb	1	180158050	180252367	+	10463	protein_coding	inositol 1,4,5-trisphosphate 3-kinase B [Source:MGI Symbol;Acc:MGI:109235]	-
ENSMUSG00000021877	3478	4093	4380	3033	4738	4941	3922	3807	4858	4326	4428	3841	3310	3851	3086	4593	3999	3979	3667	4226	3520	3572	4411	3704	4979	3301	3077	4206	4577	5313	3421	Arf4	14	26359229	26386239	+	3603	protein_coding	ADP-ribosylation factor 4 [Source:MGI Symbol;Acc:MGI:99433]	-
ENSMUSG00000041841	3748	4274	3929	3134	4434	3992	3304	3968	4161	3007	3441	3259	3568	3656	3896	6723	5136	4567	3930	4748	3650	3977	4006	3526	4709	3904	3092	3489	3619	5623	4052	Rpl37	15	5146127	5148622	+	1684	protein_coding	ribosomal protein L37 [Source:MGI Symbol;Acc:MGI:1914531]	-
ENSMUSG00000001687	2529	3898	2585	3070	3799	5251	4145	3915	4795	4294	4169	3914	3682	4485	3089	3814	3509	3271	3587	5352	4205	2054	1945	3431	5735	4543	3891	4279	5432	7099	4693	Ubl3	5	148441445	148489599	-	8098	protein_coding	ubiquitin-like 3 [Source:MGI Symbol;Acc:MGI:1344373]	-
ENSMUSG00000025510	2009	3151	1756	2734	3637	5349	3960	4610	4852	4402	4188	4216	3780	4482	3233	3657	3898	4190	4024	5675	4418	1847	2185	3501	6322	4962	3686	4197	4729	6560	3993	Cd151	7	141047305	141051386	+	2741	protein_coding	CD151 antigen [Source:MGI Symbol;Acc:MGI:1096360]	-
ENSMUSG00000026341	2952	3952	3163	2912	4252	4484	3631	4043	5120	4502	4891	3946	3472	4453	3075	4035	3633	4038	3793	4311	3419	2611	2625	3907	4745	3439	3344	4662	5042	7022	4629	Actr3	1	125320642	125363464	-	4631	protein_coding	ARP3 actin-related protein 3 [Source:MGI Symbol;Acc:MGI:1921367]	-
ENSMUSG00000062997	3660	4666	4066	3008	3915	3914	3292	4243	3976	3343	3504	3319	3682	3768	3820	6827	4842	4415	4435	4406	3699	3678	3755	3620	4752	4049	2873	3523	3571	5591	3873	Rpl35	2	38891592	38895636	-	1241	protein_coding	ribosomal protein L35 [Source:MGI Symbol;Acc:MGI:1913739]	-
ENSMUSG00000022463	3017	2826	3589	2775	4943	4879	3997	3773	4724	4606	4778	3620	3160	4348	2944	3753	4202	3838	3601	5154	3389	3053	3916	3964	5794	3549	4113	3963	4051	5781	3953	Srebf2	15	82031382	82089580	+	7184	protein_coding	sterol regulatory element binding factor 2 [Source:MGI Symbol;Acc:MGI:107585]	bHLH
ENSMUSG00000038467	2933	3480	2994	2774	4404	4715	4087	4031	4517	4066	4376	3671	3189	4017	3361	4271	4482	4015	4477	4770	3764	2600	3402	3999	5623	4071	3852	3669	4392	6149	3839	Chmp4b	2	154493625	154536705	+	2027	protein_coding	charged multivesicular body protein 4B [Source:MGI Symbol;Acc:MGI:1922858]	-
ENSMUSG00000053198	2084	3153	1416	3371	3997	7566	5388	1555	3193	2124	2108	4511	5069	5794	4052	3647	4112	2621	4235	6361	4172	987	676	1461	3891	3975	2400	7034	7119	10193	5721	Prx	7	27196813	27219639	+	5661	protein_coding	periaxin [Source:MGI Symbol;Acc:MGI:108176]	-
ENSMUSG00000079037	2200	3397	2433	2589	4335	4748	4387	4448	5057	4927	4591	3977	3106	4973	2962	4111	3257	3608	3458	5218	4406	2476	3090	4381	6160	4260	4256	3169	3901	5540	4381	Prnp	2	131751848	131780349	+	2343	protein_coding	prion protein [Source:MGI Symbol;Acc:MGI:97769]	-
ENSMUSG00000066406	2463	2936	2651	3586	3358	4763	4517	4661	4854	4724	4477	3416	3483	4877	3172	2672	2977	2938	2545	6118	3873	1867	2009	3506	5654	3971	3605	5468	6058	7515	4990	Akap13	7	75105282	75404357	+	21024	protein_coding	A kinase (PRKA) anchor protein 13 [Source:MGI Symbol;Acc:MGI:2676556]	-
ENSMUSG00000063015	3482	4453	4024	3341	3940	4001	3376	3584	4181	3740	4048	4338	3829	4250	3405	4013	4291	4689	4546	4893	4134	3154	3733	3623	4170	3198	2965	3721	4275	5769	4441	Ccni	5	93329792	93354354	-	3303	protein_coding	cyclin I [Source:MGI Symbol;Acc:MGI:1341077]	-
ENSMUSG00000034892	3637	3868	3455	2774	4146	3893	3059	4000	4623	2625	3224	2617	3584	3820	3929	6819	5350	5037	3756	4083	3179	4400	4084	3368	4295	4297	2605	4113	3853	6453	4286	Rps29	12	69204496	69205960	-	693	protein_coding	ribosomal protein S29 [Source:MGI Symbol;Acc:MGI:107681]	-
ENSMUSG00000006360	3123	3272	3480	2327	4285	3226	2347	3670	3723	2963	3369	3470	4245	4912	4257	3874	6660	7187	6490	4227	3212	4454	5027	3096	4200	3273	2654	3523	3386	4732	4272	Crip1	12	113109936	113117499	+	2280	protein_coding	cysteine-rich protein 1 (intestinal) [Source:MGI Symbol;Acc:MGI:88501]	-
ENSMUSG00000071172	3425	3933	4251	3193	4394	4294	3280	3895	4206	3848	3817	3795	3820	4156	3741	4017	4756	4347	3960	4072	3167	3464	3632	3764	4494	3135	2721	4525	4754	5975	4098	Srsf3	17	29251602	29262347	+	7899	protein_coding	serine and arginine-rich splicing factor 3 [Source:MGI Symbol;Acc:MGI:98285]	-
ENSMUSG00000020088	2879	3772	2922	2860	4296	5090	4101	3612	4444	3838	4001	3771	3763	4434	3302	4233	3894	4084	4348	4596	3377	2772	3164	3421	4677	3473	3350	4570	5105	6524	4246	Sar1a	10	61516078	61529076	+	3740	protein_coding	secretion associated Ras related GTPase 1A [Source:MGI Symbol;Acc:MGI:98230]	-
ENSMUSG00000027858	1860	2929	2178	2889	3763	5444	5232	4719	5593	4943	4629	4315	3198	5178	2547	3639	2803	2478	2910	5098	3640	1481	1436	3720	6040	4678	4464	4308	4570	7020	5004	Tspan2	3	102641845	102708829	+	4755	protein_coding	tetraspanin 2 [Source:MGI Symbol;Acc:MGI:1917997]	-
ENSMUSG00000009079	3606	3121	4323	3289	4937	4088	3549	3369	4259	3841	4292	4021	3654	3492	3721	3798	5384	4030	3168	4550	3686	4373	4721	3392	4913	2625	3163	4220	4349	4959	3780	Ewsr1	11	5019689	5049266	-	5907	protein_coding	Ewing sarcoma breakpoint region 1 [Source:MGI Symbol;Acc:MGI:99960]	-
ENSMUSG00000059208	3218	3656	3086	3314	3933	4237	4227	3375	4140	3481	3579	4062	3823	3987	3913	4358	4850	4650	4152	5075	4015	3068	3543	3605	4580	3060	2989	4096	4425	5917	4173	Hnrnpm	17	33865207	33905834	-	7956	protein_coding	heterogeneous nuclear ribonucleoprotein M [Source:MGI Symbol;Acc:MGI:1926465]	-
ENSMUSG00000019087	2887	3777	2721	3338	4078	4757	4467	3794	4506	4191	4399	4708	3946	4235	3534	3930	4082	4335	4358	4852	3905	2533	2632	3653	4926	3416	3286	3512	4175	5808	3825	Atp6ap1	X	73340703	73348327	+	3026	protein_coding	ATPase, H+ transporting, lysosomal accessory protein 1 [Source:MGI Symbol;Acc:MGI:109629]	-
ENSMUSG00000047187	3069	3850	3161	3111	3970	4528	3868	3728	4461	3898	4187	4141	3773	4419	3342	4273	3889	4094	4384	4673	3684	2985	3173	3603	4601	3523	3211	3972	4472	6197	4197	Rab2a	4	8535644	8607778	+	2133	protein_coding	RAB2A, member RAS oncogene family [Source:MGI Symbol;Acc:MGI:1928750]	-
ENSMUSG00000023043	5854	3117	3611	2397	5840	5140	3811	4478	4108	4637	4374	2801	2572	3387	3139	4126	3910	3742	3559	4198	3652	4218	4904	4790	5547	3823	3662	3141	3351	3705	2784	Krt18	15	101936615	101940462	+	1437	protein_coding	keratin 18 [Source:MGI Symbol;Acc:MGI:96692]	-
ENSMUSG00000028063	1953	2317	1837	2239	4370	6841	4920	3176	4485	3645	3788	3820	3418	5575	3198	3854	4394	3714	3349	5113	3883	2134	2200	3169	6663	4703	3841	3733	5067	6814	4148	Lmna	3	88387454	88417263	-	5838	protein_coding	lamin A [Source:MGI Symbol;Acc:MGI:96794]	-
ENSMUSG00000033863	3325	4432	2220	4004	5450	5964	5423	2760	4697	2605	3366	4382	3142	3950	3703	3369	2973	2266	3659	4648	4004	1615	1538	2079	4605	3743	3974	4493	5617	8127	5794	Klf9	19	23118590	23145498	+	4815	protein_coding	Kruppel-like factor 9 [Source:MGI Symbol;Acc:MGI:1333856]	zf-C2H2
ENSMUSG00000022136	2528	3457	2705	2952	3483	4486	4384	3752	5026	4634	4430	3514	3615	4713	2688	3918	3331	3584	3482	5203	3556	2498	2556	3573	5023	3976	3681	4335	5171	7066	4560	Dnajc3	14	119175388	119219109	+	5141	protein_coding	DnaJ heat shock protein family (Hsp40) member C3 [Source:MGI Symbol;Acc:MGI:107373]	-
ENSMUSG00000036275	3025	4250	3491	2940	4030	4412	3650	3813	4485	3736	4225	3893	3464	4086	3215	4295	4114	4070	4215	5103	3904	2909	3389	3559	4820	3588	3307	3741	4339	5734	4030	9530068E07Rik	11	52287255	52299555	+	3296	protein_coding	RIKEN cDNA 9530068E07 gene [Source:MGI Symbol;Acc:MGI:2654705]	-
ENSMUSG00000006740	2636	3809	3095	3036	3829	4485	3766	4170	5202	4368	4343	3837	3196	4350	2854	3681	3115	3472	3157	5136	3577	2205	2365	3383	5217	4495	3359	4767	5423	6777	4375	Kif5b	18	6201002	6242174	-	7981	protein_coding	kinesin family member 5B [Source:MGI Symbol;Acc:MGI:1098268]	-
ENSMUSG00000041736	2506	3518	2630	2491	4405	5131	4049	4527	4488	4181	4198	3360	2806	3578	2789	5058	4397	4015	3896	4595	4134	3031	4042	4134	6191	4551	4179	2879	3417	4838	3350	Tspo	15	83447793	83458404	+	1051	protein_coding	translocator protein [Source:MGI Symbol;Acc:MGI:88222]	-
ENSMUSG00000032249	2832	3668	2709	3256	3677	3814	3650	3678	4621	4220	4114	4204	3907	4273	3582	4868	4085	4187	4315	4676	3545	3200	3494	4176	4610	3787	3127	3708	3815	5500	4021	Anp32a	9	62248575	62286094	+	3166	protein_coding	acidic (leucine-rich) nuclear phosphoprotein 32 family, member A [Source:MGI Symbol;Acc:MGI:108447]	-
ENSMUSG00000021390	2195	4447	2371	4308	3327	4030	3916	2532	3984	2790	3383	4478	4384	5508	3495	4063	3901	3612	3676	7656	5278	2386	2780	2322	2923	3121	2037	4911	5396	7111	4857	Ogn	13	49761522	49777977	+	2566	protein_coding	osteoglycin [Source:MGI Symbol;Acc:MGI:109278]	-
ENSMUSG00000029472	3177	2930	3307	3319	4064	4375	3705	3073	4384	3667	4107	4112	4006	4194	3819	3962	5347	3727	3686	4669	3303	3613	3788	3135	5108	3010	3364	4184	4039	5806	4045	Anapc5	5	122925522	122959402	-	6111	protein_coding	anaphase-promoting complex subunit 5 [Source:MGI Symbol;Acc:MGI:1929722]	-
ENSMUSG00000027422	2978	2647	2880	2761	3811	4917	4136	3272	4307	3868	3942	3382	3980	4357	3177	3578	4719	3797	4214	4863	3410	3140	3641	3274	4697	3635	3496	4407	5074	6417	4166	Rrbp1	2	143789315	143853183	-	8786	protein_coding	ribosome binding protein 1 [Source:MGI Symbol;Acc:MGI:1932395]	-
ENSMUSG00000028478	3103	3990	3377	3175	3798	3944	4169	3911	4211	3903	4083	3928	3529	3516	3404	4658	4175	4232	4310	4781	3895	3088	3662	4070	5451	3772	3773	3039	3238	5060	3565	Clta	4	44004452	44032846	+	1800	protein_coding	clathrin, light polypeptide (Lca) [Source:MGI Symbol;Acc:MGI:894297]	-
ENSMUSG00000020483	2604	3631	3114	2992	3840	4680	3508	3911	4354	3564	3750	3726	3449	3803	2886	4159	4100	4150	3204	6404	4563	2342	3586	3740	5344	4032	3350	3764	4486	5923	3850	Dynll2	11	87870351	87878359	-	2736	protein_coding	dynein light chain LC8-type 2 [Source:MGI Symbol;Acc:MGI:1915347]	-
ENSMUSG00000030541	3679	4162	4357	3417	5408	3994	2922	3730	3840	3756	3645	3389	3520	3271	3651	4926	5235	4064	3410	4504	4094	4710	6168	3693	5068	3074	3100	2615	2818	3698	2763	Idh2	7	79744594	79765140	-	2588	protein_coding	isocitrate dehydrogenase 2 (NADP+), mitochondrial [Source:MGI Symbol;Acc:MGI:96414]	-
ENSMUSG00000021577	3042	3799	3122	3139	3929	4615	3569	3709	3989	3899	3822	3604	3835	4078	3423	4026	4600	4474	3825	5031	4453	2931	3787	3831	4629	3228	3141	3852	4057	5297	3684	Sdha	13	74470373	74498399	-	4126	protein_coding	succinate dehydrogenase complex, subunit A, flavoprotein (Fp) [Source:MGI Symbol;Acc:MGI:1914195]	-
ENSMUSG00000032076	2058	3684	2326	2852	2890	4230	3089	5464	6105	5597	5521	4581	3260	4422	3009	2734	2991	3687	3616	5964	3868	1180	713	4333	5607	4656	3751	3734	4739	6018	3694	Cadm1	9	47441471	47769413	+	11798	protein_coding	cell adhesion molecule 1 [Source:MGI Symbol;Acc:MGI:1889272]	-
ENSMUSG00000033684	2392	4818	1790	3831	5355	5855	5081	3289	3907	3162	4072	2973	3070	2920	2937	3827	3046	2610	4892	5296	3645	3272	5032	3833	5294	3250	3701	3733	4733	4776	3931	Qsox1	1	155651775	155688635	-	8291	protein_coding	quiescin Q6 sulfhydryl oxidase 1 [Source:MGI Symbol;Acc:MGI:1330818]	-
ENSMUSG00000074259	3511	3317	3593	3480	4585	4358	3931	4630	5392	3711	3972	3326	3256	3282	4434	2867	3998	2655	2522	4499	3323	2584	3381	3092	7251	4079	5079	3651	4322	4394	3702	Gramd2	9	59587427	59626157	+	6138	protein_coding	GRAM domain containing 2 [Source:MGI Symbol;Acc:MGI:3528937]	-
ENSMUSG00000069917	2759	5988	1629	3797	2661	3886	2189	601	2978	2879	1175	4491	2477	4533	6644	8529	2413	3011	10897	12272	5018	996	13	2052	2434	2486	264	3439	2366	9971	5149	Hba-a2	11	32246489	32247298	+	667	protein_coding	hemoglobin alpha, adult chain 2 [Source:MGI Symbol;Acc:MGI:96016]	-
ENSMUSG00000025283	5259	4298	5453	3396	4483	3512	2976	3499	4167	3311	3604	3075	3214	3279	3938	4766	4797	3516	3212	3378	2830	4925	4933	2989	4608	2933	2986	3909	4230	4964	3493	Sat1	X	153996128	153999445	-	2774	protein_coding	spermidine/spermine N1-acetyl transferase 1 [Source:MGI Symbol;Acc:MGI:98233]	-
ENSMUSG00000036138	3127	3652	3604	3033	4693	3683	2911	4004	4152	3950	4202	3416	3459	2961	3554	5218	5680	3758	3477	3578	3546	4669	5492	4252	5676	3256	3996	2804	3229	3355	3372	Acaa1a	9	119168742	119179365	+	4414	protein_coding	acetyl-Coenzyme A acyltransferase 1A [Source:MGI Symbol;Acc:MGI:2148491]	-
ENSMUSG00000004535	3132	3588	3138	3054	4190	4574	3782	3629	4036	3476	3723	3739	3442	4096	3313	3941	3581	3490	3959	5059	3756	3190	3319	3195	4564	3499	3012	4453	4687	6838	4268	Tax1bp1	6	52690714	52743765	+	9991	protein_coding	Tax1 (human T cell leukemia virus type I) binding protein 1 [Source:MGI Symbol;Acc:MGI:1289308]	-
ENSMUSG00000024456	2840	3232	2922	3064	3591	3981	4122	3960	4961	4532	4389	3619	3489	4216	3136	3679	4569	3868	3613	4729	3575	2859	3001	3827	5836	3630	3916	3312	4365	4890	3855	Diaph1	18	37976654	38068529	-	6339	protein_coding	diaphanous related formin 1 [Source:MGI Symbol;Acc:MGI:1194490]	-
ENSMUSG00000020152	2349	3489	2562	3035	3716	4092	3956	4447	5318	4436	4751	3742	2872	4330	2619	4099	3176	3651	3683	4418	3509	2629	2542	3959	4978	4104	3309	4163	4570	6445	4546	Actr2	11	20012304	20062913	-	5204	protein_coding	ARP2 actin-related protein 2 [Source:MGI Symbol;Acc:MGI:1913963]	-
ENSMUSG00000028517	4117	4436	2552	4263	2705	3881	3119	3246	4870	3750	4083	3946	3985	4642	2835	3652	3116	2670	3483	6452	3419	3344	3049	3132	5075	3124	2474	5008	4544	6317	4147	Plpp3	4	105014544	105089961	+	3159	protein_coding	phospholipid phosphatase 3 [Source:MGI Symbol;Acc:MGI:1915166]	-
ENSMUSG00000008730	3172	3982	4163	3681	4125	4247	3455	2928	4355	3410	3878	3625	3407	4017	3046	3570	3856	3125	3333	5160	3522	3822	4237	2839	4201	2986	2815	4644	5054	6305	4430	Hipk1	3	103647131	103698879	-	10914	protein_coding	homeodomain interacting protein kinase 1 [Source:MGI Symbol;Acc:MGI:1314873]	-
ENSMUSG00000049313	3216	3354	4252	3160	4618	4716	3434	3722	4144	4341	4357	3461	3239	3938	2888	3252	3604	3326	3283	5570	3901	3605	4111	3932	4339	2952	3166	3422	5036	5157	3471	Sorl1	9	41876016	42035593	-	11321	protein_coding	sortilin-related receptor, LDLR class A repeats-containing [Source:MGI Symbol;Acc:MGI:1202296]	-
ENSMUSG00000027435	2053	3680	1781	4102	2981	5863	5094	1553	3747	3111	3119	4942	3993	5379	3295	2810	2995	3229	5701	3966	2514	2023	696	1867	2693	2485	2710	7843	7712	8646	6306	Cd93	2	148278560	148285483	-	6677	protein_coding	CD93 antigen [Source:MGI Symbol;Acc:MGI:106664]	-
ENSMUSG00000028367	3178	4042	3571	3077	3967	3947	3730	4127	4525	3787	3979	3775	3018	3574	3318	5683	4142	4201	4015	3773	3774	3630	4416	3681	4824	3565	2954	2942	3509	4552	3422	Txn1	4	57943373	57956411	-	1051	protein_coding	thioredoxin 1 [Source:MGI Symbol;Acc:MGI:98874]	-
ENSMUSG00000028756	2501	3624	2749	2888	4364	5268	3558	4020	4209	3607	3474	2880	3388	3586	3038	3823	4764	3097	3268	6088	4388	2423	3388	3359	5754	4519	4140	3269	3836	5976	3418	Pink1	4	138040720	138053618	-	2673	protein_coding	PTEN induced putative kinase 1 [Source:MGI Symbol;Acc:MGI:1916193]	-
ENSMUSG00000020250	3325	2652	3648	2110	6817	8312	6420	2582	3244	3012	2926	1916	2137	2793	2126	2903	3177	2089	2177	3370	3398	2691	3184	2434	3470	2138	2285	9673	7915	8191	5434	Txnrd1	10	82669785	82733546	+	7086	protein_coding	thioredoxin reductase 1 [Source:MGI Symbol;Acc:MGI:1354175]	-
ENSMUSG00000030873	4356	4468	5123	3442	4315	3428	2455	3904	4185	4388	3912	2766	3612	3128	3486	4921	5018	3447	2975	3942	3517	5104	6507	3690	5372	3198	3813	2462	2798	2819	1971	Scnn1b	7	121464261	121517737	+	2633	protein_coding	sodium channel, nonvoltage-gated 1 beta [Source:MGI Symbol;Acc:MGI:104696]	-
ENSMUSG00000075700	2804	4340	3431	3152	3543	3935	3337	3842	4483	3939	4279	3898	3654	4195	3111	4199	3470	3804	3826	4508	3383	2796	3046	3704	4556	3724	3094	4027	4449	5935	3995	Selenot	3	58484057	58500554	+	3436	protein_coding	selenoprotein T [Source:MGI Symbol;Acc:MGI:1916477]	-
ENSMUSG00000026509	2225	3568	2043	3162	3104	4467	3992	3992	5098	4571	4423	3471	3294	4216	2768	3618	3215	3266	3494	4850	3182	2127	1965	3507	5714	4527	4307	4175	5080	6646	4270	Capn2	1	182294825	182345173	-	6345	protein_coding	calpain 2 [Source:MGI Symbol;Acc:MGI:88264]	-
ENSMUSG00000067212	3283	3962	2607	3052	6359	3794	3071	2201	2757	2437	3553	5230	3627	3253	3449	4006	5597	4212	7995	4761	3477	1144	1098	2130	2660	2010	2231	5121	5148	8340	5759	H2-T23	17	36340665	36343747	-	2889	protein_coding	histocompatibility 2, T region locus 23 [Source:MGI Symbol;Acc:MGI:95957]	-
ENSMUSG00000024425	2815	4230	3494	3178	3595	4129	3385	4115	4561	4190	4282	3674	3464	3794	3019	4254	3661	3610	3505	4730	3516	2826	2916	3589	5113	3839	3413	3639	4310	5667	3753	Ndfip1	18	38543449	38598356	+	6331	protein_coding	Nedd4 family interacting protein 1 [Source:MGI Symbol;Acc:MGI:1929601]	-
ENSMUSG00000030770	2624	3289	2952	2853	3832	4474	3475	4350	4524	4464	4427	3399	3327	3905	2841	3762	3346	3603	3721	5128	3275	2837	3825	3788	5301	4303	3954	3774	3953	5265	3673	Parva	7	112026712	112190899	+	10157	protein_coding	parvin, alpha [Source:MGI Symbol;Acc:MGI:1931144]	-
ENSMUSG00000015093	2284	3221	2271	2659	3722	3862	2547	6750	5760	5761	5229	3129	2726	3702	2660	3993	3416	3822	3555	4278	3081	2215	2612	4909	7881	4871	5150	2587	2688	3978	2781	Clic3	2	25346850	25348788	+	1012	protein_coding	chloride intracellular channel 3 [Source:MGI Symbol;Acc:MGI:1916704]	-
ENSMUSG00000026457	2592	3968	2809	3098	3788	4767	4050	3637	4007	3896	3701	3974	3374	3961	3002	4232	3667	3420	3684	5167	4114	2555	2791	3187	5375	3754	3403	3730	4263	5910	4033	Adipor1	1	134343116	134361089	+	5025	protein_coding	adiponectin receptor 1 [Source:MGI Symbol;Acc:MGI:1919924]	-
ENSMUSG00000024921	2802	3598	3087	3569	3591	3986	3736	2713	3812	3268	3390	6136	4626	4667	3770	3437	3321	3779	4939	6455	3995	2420	2607	2647	3600	3215	2341	4030	4082	5809	4470	Smarca2	19	26582450	26755722	+	14269	protein_coding	SWI/SNF related, matrix associated, actin dependent regulator of chromatin, subfamily a, member 2 [Source:MGI Symbol;Acc:MGI:99603]	-
ENSMUSG00000020358	2865	3340	3373	2644	4560	5109	4064	3235	4036	3915	3842	3498	3063	3877	2903	4437	4261	3890	3317	4923	4057	2803	3217	3369	5015	3243	3249	3999	4449	5697	3609	Hnrnpab	11	51490927	51497674	-	2782	protein_coding	heterogeneous nuclear ribonucleoprotein A/B [Source:MGI Symbol;Acc:MGI:1330294]	-
ENSMUSG00000034707	2893	3235	3415	3181	4233	4524	3711	3449	4426	4066	4432	3448	3302	3697	2994	3354	3990	3136	3350	4996	3836	3217	3903	3816	5278	3625	3793	3583	4062	5206	3681	Gns	10	121200995	121233154	+	9442	protein_coding	glucosamine (N-acetyl)-6-sulfatase [Source:MGI Symbol;Acc:MGI:1922862]	-
ENSMUSG00000029675	1246	1417	882	2478	4452	5093	7101	1535	5935	4661	7221	2053	3004	5369	2352	4145	6514	4655	7079	1741	1905	3410	1726	2856	3009	1758	3668	4973	5063	6356	4098	Eln	5	134731447	134776177	-	8098	protein_coding	elastin [Source:MGI Symbol;Acc:MGI:95317]	-
ENSMUSG00000025261	2577	2656	3252	3274	4185	4470	4150	3029	5056	4223	4271	3622	3578	4203	3087	2925	3537	3058	2743	4775	3088	3376	3434	2932	4665	3135	3295	4988	5238	6652	4216	Huwe1	X	150583803	150718413	+	23507	protein_coding	HECT, UBA and WWE domain containing 1 [Source:MGI Symbol;Acc:MGI:1926884]	-
ENSMUSG00000026365	1809	3082	1637	2447	2995	3842	3114	3876	4899	3912	4280	3383	5128	4890	3498	3026	2998	4007	4839	6756	5376	1936	1910	3166	3447	3603	2410	5870	4920	6009	4612	Cfh	1	140012446	140111502	-	8383	protein_coding	complement component factor h [Source:MGI Symbol;Acc:MGI:88385]	-
ENSMUSG00000056076	2932	3319	2931	2861	4320	5146	4070	3539	4228	3771	3888	3306	3242	3832	3225	3900	4061	3572	3641	4331	3452	2828	3096	3466	4977	3538	3947	3891	4765	5718	3883	Eif3b	5	140405083	140429115	+	3346	protein_coding	eukaryotic translation initiation factor 3, subunit B [Source:MGI Symbol;Acc:MGI:106478]	-
ENSMUSG00000031924	2371	3237	2530	2859	3455	4062	3759	4477	5307	5104	4963	3469	3045	3838	2667	4297	3212	3409	3636	4490	3148	2449	3240	4626	5471	3951	4225	3387	3870	5251	3782	Cyb5b	8	107877272	107914103	+	4374	protein_coding	cytochrome b5 type B [Source:MGI Symbol;Acc:MGI:1913677]	-
ENSMUSG00000020458	2708	3425	2794	2749	3263	4022	3354	3523	4717	4053	4225	3663	3306	4115	2853	3698	3946	3292	3650	5051	3843	2730	3462	3266	5001	3937	3517	4440	4764	5911	4293	Rtn4	11	29642947	29694331	+	6991	protein_coding	reticulon 4 [Source:MGI Symbol;Acc:MGI:1915835]	-
ENSMUSG00000037373	2909	3425	3167	2771	4088	4613	3679	3094	4113	3640	3966	3805	3431	3870	3148	4189	4784	3948	4118	4851	3366	3121	3166	3309	4882	3308	3177	3891	4390	5491	3822	Ctbp1	5	33405067	33432338	-	4476	protein_coding	C-terminal binding protein 1 [Source:MGI Symbol;Acc:MGI:1201685]	-
ENSMUSG00000037058	3721	4944	4923	3566	3664	3452	3042	4014	3903	3112	3367	3768	3708	3630	3548	4115	3739	3492	3264	4399	3346	4155	4614	3330	4445	3399	2869	3399	3708	4913	3731	Paip2	18	35731670	35750240	+	3541	protein_coding	polyadenylate-binding protein-interacting protein 2 [Source:MGI Symbol;Acc:MGI:1915119]	-
ENSMUSG00000027639	2020	2401	1927	2742	3715	3509	3233	4730	5572	5113	5147	3924	3094	3950	2789	2555	3802	3517	3220	4293	2986	1776	1547	3811	5900	4119	4607	4028	5009	6828	4986	Samhd1	2	156939453	156977185	-	9150	protein_coding	SAM domain and HD domain, 1 [Source:MGI Symbol;Acc:MGI:1927468]	-
ENSMUSG00000031751	2816	3378	3218	2633	3974	4820	3232	3457	4262	3789	3934	2897	3267	4045	2612	3493	3918	2942	3038	5358	3999	2675	3037	3335	5205	4091	3732	4434	5071	6000	4061	Amfr	8	94698216	94739470	-	4132	protein_coding	autocrine motility factor receptor [Source:MGI Symbol;Acc:MGI:1345634]	-
ENSMUSG00000032050	2450	4027	2888	3836	3099	3969	3738	2918	4054	3321	3425	5008	4280	4761	2995	3842	3129	3610	3256	6349	3824	2570	2474	2787	4014	3549	2633	4187	4590	6050	5063	Rdx	9	51958473	52011763	+	4732	protein_coding	radixin [Source:MGI Symbol;Acc:MGI:97887]	-
ENSMUSG00000041577	1835	2900	1341	3643	3047	5183	4316	2263	3860	3262	3743	5092	4346	5153	3209	2683	4340	4347	4715	6942	3747	1476	1666	2619	3417	2677	2437	4548	4790	7459	5294	Prelp	1	133838042	133849152	-	3615	protein_coding	proline arginine-rich end leucine-rich repeat [Source:MGI Symbol;Acc:MGI:2151110]	-
ENSMUSG00000022197	1576	2491	1281	3672	3180	5224	4113	2573	4450	3782	3651	4945	3898	4980	2746	2689	3365	3723	3809	7239	3758	1037	803	2502	4490	3479	2803	5092	5910	8186	4665	Pdzd2	15	12359797	12740010	-	18419	protein_coding	PDZ domain containing 2 [Source:MGI Symbol;Acc:MGI:1922394]	-
ENSMUSG00000029076	2717	3824	2828	2930	3624	4516	3490	3311	3832	3372	3573	3572	3510	4014	2941	3752	3934	3538	4038	5441	3836	2675	3117	3126	4464	3950	3165	3977	4253	6362	4428	Sdf4	4	156077329	156098067	+	6115	protein_coding	stromal cell derived factor 4 [Source:MGI Symbol;Acc:MGI:108079]	-
ENSMUSG00000020091	2377	3217	2581	3218	3255	4581	4416	2918	4103	3472	3426	4264	4086	4496	3108	2754	3410	3559	3966	5226	3592	2012	2724	3042	4387	3084	3264	4630	4952	6875	5074	Eif4ebp2	10	61264270	61288440	-	5784	protein_coding	eukaryotic translation initiation factor 4E binding protein 2 [Source:MGI Symbol;Acc:MGI:109198]	-
ENSMUSG00000025544	2959	4086	3571	3298	3535	3710	3194	3780	4339	3907	4139	4126	3712	4006	3142	3875	3461	3826	3778	4692	3556	2863	3198	3413	4375	3185	2831	3746	4079	5672	3866	Tm9sf2	14	122344450	122397016	+	3107	protein_coding	transmembrane 9 superfamily member 2 [Source:MGI Symbol;Acc:MGI:1915309]	-
ENSMUSG00000020745	2685	3220	2947	2882	3622	4369	3342	3346	4472	3716	3921	3370	3399	4325	3018	3527	3366	3316	3218	4844	3643	2544	2806	3169	4446	3669	3126	4731	5421	6748	4542	Pafah1b1	11	74564775	74615496	-	9620	protein_coding	platelet-activating factor acetylhydrolase, isoform 1b, subunit 1 [Source:MGI Symbol;Acc:MGI:109520]	-
ENSMUSG00000040681	3373	3608	3401	2878	3311	3899	3334	3763	4006	3783	3845	3712	3066	3830	3068	4141	4066	4094	3291	5038	3529	3590	4036	3564	4642	3794	2939	3454	3981	5159	3549	Hmgn1	16	95921818	95928929	-	3221	protein_coding	high mobility group nucleosomal binding domain 1 [Source:MGI Symbol;Acc:MGI:96120]	-
ENSMUSG00000079523	2235	2761	2324	1978	3985	4117	3811	3027	4280	3679	4059	3963	3217	4048	3306	5190	5440	5634	5414	4267	3577	2174	2433	3498	4586	3083	2640	3859	3479	6068	3596	Tmsb10	6	72934330	72935731	-	1276	protein_coding	thymosin, beta 10 [Source:MGI Symbol;Acc:MGI:109146]	-
ENSMUSG00000021957	3735	3898	4110	3028	4083	4608	4035	3311	3323	3686	3455	3061	3688	3061	2756	3969	4370	3305	3664	4820	4008	3374	5467	3776	4462	2999	2701	3158	3525	4704	3550	Tkt	14	30270316	30296677	+	7355	protein_coding	transketolase [Source:MGI Symbol;Acc:MGI:105992]	-
ENSMUSG00000013698	2414	3134	2136	2790	3299	5414	4128	2441	3189	2704	3093	4985	4605	5317	3510	3768	3832	4050	4472	5701	4186	1871	1914	2189	3950	3770	2338	4110	4801	7068	4435	Pea15a	1	172024295	172034371	-	3861	protein_coding	proliferation and apoptosis adaptor protein 15A [Source:MGI Symbol;Acc:MGI:104799]	-
ENSMUSG00000020349	3168	3578	3495	2926	3873	4580	3531	3480	4169	3688	3771	3424	3315	3809	3173	3679	3785	3698	3634	4376	3412	3145	3264	3250	4865	3571	2965	3868	4589	5495	3857	Ppp2ca	11	51989508	52018605	+	7490	protein_coding	protein phosphatase 2 (formerly 2A), catalytic subunit, alpha isoform [Source:MGI Symbol;Acc:MGI:1321159]	-
ENSMUSG00000034160	3241	3169	4345	4051	3303	2962	3303	3199	4995	3731	4563	3931	4052	3626	3438	3107	4565	3164	2467	3625	2767	4715	4632	2551	4520	2427	3045	4441	4380	4968	3853	Ogt	X	100683666	100727957	+	8045	protein_coding	O-linked N-acetylglucosamine (GlcNAc) transferase (UDP-N-acetylglucosamine:polypeptide-N-acetylglucosaminyl transferase) [Source:MGI Symbol;Acc:MGI:1339639]	-
ENSMUSG00000059495	2096	2599	2299	3239	3587	5003	4320	2611	4231	3192	3421	3929	3687	4692	2736	2694	3203	3139	3017	6468	3742	2229	2174	2456	4397	3731	3014	5645	5514	6945	4906	Arhgef12	9	42875138	43018534	-	13620	protein_coding	Rho guanine nucleotide exchange factor (GEF) 12 [Source:MGI Symbol;Acc:MGI:1916882]	-
ENSMUSG00000053702	2928	4626	3689	4215	3204	3883	3139	4068	4613	4133	4084	3870	3468	3751	2971	3379	2914	2994	2839	5487	4081	2324	2444	3199	4515	3556	3148	3876	4350	5465	3695	Nebl	2	17348720	17736275	-	15235	protein_coding	nebulette [Source:MGI Symbol;Acc:MGI:1921353]	-
ENSMUSG00000053646	3521	3089	4536	3271	3700	3321	2877	3662	4705	4188	4180	2855	3398	3316	3267	3090	4462	3215	2605	4300	2895	4337	5361	3534	5649	3209	4000	3466	3830	3757	2998	Plxnb1	9	108924457	108948985	+	9592	protein_coding	plexin B1 [Source:MGI Symbol;Acc:MGI:2154238]	-
ENSMUSG00000030161	2446	3214	2601	2614	3989	4823	4784	3469	4023	3638	3512	3294	3145	3666	2965	3253	3986	3480	4078	4775	3914	2233	3146	3321	4976	3887	3317	3823	3925	5915	4253	Gabarapl1	6	129510123	129519309	+	2013	protein_coding	gamma-aminobutyric acid (GABA) A receptor-associated protein-like 1 [Source:MGI Symbol;Acc:MGI:1914980]	-
ENSMUSG00000048489	16080	4575	6690	3412	5178	1523	1963	1622	2491	2386	2263	2621	3184	2280	5027	5819	4657	3774	3151	2473	3330	7243	5534	2276	2649	1464	2298	1522	1301	3084	2333	Depp1	6	116627570	116629755	+	1358	protein_coding	DEPP1 autophagy regulator [Source:MGI Symbol;Acc:MGI:1918730]	-
ENSMUSG00000052837	11240	2011	4130	1454	9082	2514	1765	1912	4791	2880	2098	2010	1634	3206	2808	10360	4452	3247	1794	4870	4706	5049	2797	2892	4708	2474	2114	2577	2854	3326	2322	Junb	8	85701113	85705347	-	2301	protein_coding	jun B proto-oncogene [Source:MGI Symbol;Acc:MGI:96647]	TF_bZIP
ENSMUSG00000036707	2808	3664	2975	2952	3325	4378	3273	3853	4421	3671	3799	3176	3232	3875	2945	3648	3392	2935	3168	4732	3292	2751	2987	3302	4848	3976	3310	4355	5044	5756	4125	Cab39	1	85721162	85779297	+	7077	protein_coding	calcium binding protein 39 [Source:MGI Symbol;Acc:MGI:107438]	-
ENSMUSG00000031029	3545	4126	4049	3084	4185	4167	3020	3226	3499	3089	3342	2739	3367	2759	3177	4109	4904	3258	3681	4594	3286	3986	4847	3508	4985	3210	3412	3344	3621	4094	3725	Eif3f	7	108533624	108542158	+	2891	protein_coding	eukaryotic translation initiation factor 3, subunit F [Source:MGI Symbol;Acc:MGI:1913335]	-
ENSMUSG00000025647	2382	2686	2302	2306	3489	4432	3471	3086	3863	3396	3895	3064	3322	4443	2251	3490	3656	3230	3407	5197	3450	2755	2846	3187	4532	3517	3350	5066	5031	8021	4753	Shisa5	9	108867633	108886845	+	3297	protein_coding	shisa family member 5 [Source:MGI Symbol;Acc:MGI:1915044]	-
ENSMUSG00000003345	2781	3265	3055	2722	4016	4320	3674	3270	3822	3386	3446	3548	3372	3644	3095	4061	4634	3632	3784	5003	3600	2860	3415	3133	5207	3423	3403	3333	3770	5453	3716	Csnk1g2	10	80458672	80476583	+	4835	protein_coding	casein kinase 1, gamma 2 [Source:MGI Symbol;Acc:MGI:1920014]	-
ENSMUSG00000025503	2683	3491	2657	2501	4041	4272	4091	3864	3790	3673	3738	3106	2877	3254	2744	4411	3818	3695	3788	3914	4001	3649	5300	3686	4837	3429	3110	3270	3587	4736	3364	Taldo1	7	140972112	140982881	+	2171	protein_coding	transaldolase 1 [Source:MGI Symbol;Acc:MGI:1274789]	-
ENSMUSG00000038991	3023	3555	3694	3020	3575	3843	3125	3691	4041	4066	4537	3132	3254	3580	2690	3593	4215	3745	3222	4635	3093	3367	3801	3332	5006	3210	3172	3471	3980	5002	3366	Txndc5	13	38684055	38712800	-	4492	protein_coding	thioredoxin domain containing 5 [Source:MGI Symbol;Acc:MGI:2145316]	-
ENSMUSG00000015647	2535	2124	3090	3192	4941	4702	3493	2801	4604	3868	4391	2662	3249	3616	3275	2626	4535	2736	2655	3873	2765	3062	3641	2516	4954	2340	3948	5195	5771	5459	4205	Lama5	2	179818166	179867652	-	11388	protein_coding	laminin, alpha 5 [Source:MGI Symbol;Acc:MGI:105382]	-
ENSMUSG00000033955	2704	2292	3040	2722	4989	5239	3226	3042	3855	3541	3445	2751	3483	4136	3102	2670	4647	3137	2784	5065	3339	3003	3836	2980	4383	3171	3270	4979	4799	5342	3833	Tnks1bp1	2	84878366	84903392	+	6425	protein_coding	tankyrase 1 binding protein 1 [Source:MGI Symbol;Acc:MGI:2446193]	-
ENSMUSG00000027706	3158	4090	3459	3413	2905	3579	3150	3776	4090	3424	3574	4374	3878	3977	3724	3216	2781	2971	4026	4578	3200	2937	3217	3302	3656	3607	2587	3926	4402	5738	3986	Sec62	3	30847024	30875412	+	4343	protein_coding	SEC62 homolog (S. cerevisiae) [Source:MGI Symbol;Acc:MGI:1916526]	-
ENSMUSG00000020321	3485	3869	3876	2961	3916	3610	2926	3399	3635	3105	3363	3003	3773	3118	3610	4342	4982	3857	4060	4135	4072	3679	5440	3475	4014	2951	2765	2859	3208	4056	2684	Mdh1	11	21506692	21522367	-	2662	protein_coding	malate dehydrogenase 1, NAD (soluble) [Source:MGI Symbol;Acc:MGI:97051]	-
ENSMUSG00000033917	3186	3727	3440	2846	3939	4228	3409	4022	4285	4306	4041	2984	2905	3244	3125	3995	2987	2750	2955	4416	3661	2981	3461	3760	6254	4076	4287	2559	3159	4102	3103	Gde1	7	118287768	118305001	-	1692	protein_coding	glycerophosphodiester phosphodiesterase 1 [Source:MGI Symbol;Acc:MGI:1891827]	-
ENSMUSG00000024885	3417	3263	3737	2774	4967	3949	3146	3352	3444	3525	3659	2334	2322	2202	3209	4410	4513	3015	3167	3936	3533	6288	8144	4452	5203	3001	3219	2324	2076	2890	2581	Aldh3b1	19	3963491	3979808	-	2046	protein_coding	aldehyde dehydrogenase 3 family, member B1 [Source:MGI Symbol;Acc:MGI:1914939]	-
ENSMUSG00000014867	2877	3339	3006	2734	4033	4620	3666	3317	4083	3575	4062	3029	3034	3567	2807	3815	4069	3302	3341	4299	3184	2864	3524	3282	4780	3280	3320	3849	4714	5251	3390	Surf4	2	26810052	26823940	-	3281	protein_coding	surfeit gene 4 [Source:MGI Symbol;Acc:MGI:98445]	-
ENSMUSG00000081895	3733	5693	2092	3421	2056	3129	3605	4784	4215	3340	2020	4104	4150	3997	3813	6694	3901	4745	4619	5121	2117	3828	3751	2910	2069	3610	2239	3948	2615	3218	2261	Rpl17-ps10	7	72298505	72299059	-	555	processed_pseudogene	ribosomal protein L17, pseudogene 10 [Source:MGI Symbol;Acc:MGI:3642871]	-
ENSMUSG00000021025	3447	3373	2538	2503	4390	4525	4295	2335	3530	3345	3154	3081	2506	3188	3383	3883	4285	3102	3439	4356	4633	1699	1084	2224	5013	3136	3121	4394	4718	7961	5115	Nfkbia	12	55536195	55539432	-	1610	protein_coding	nuclear factor of kappa light polypeptide gene enhancer in B cells inhibitor, alpha [Source:MGI Symbol;Acc:MGI:104741]	-
ENSMUSG00000024048	1688	2605	1624	2281	3327	5875	3877	4466	4898	4365	4245	3116	2720	3184	2395	3010	2744	2145	2137	6031	3293	1372	1371	3529	6253	5938	4395	3721	4238	6390	4480	Myl12a	17	71300651	71309873	-	3360	protein_coding	myosin, light chain 12A, regulatory, non-sarcomeric [Source:MGI Symbol;Acc:MGI:1914518]	-
ENSMUSG00000074457	3124	4213	2899	3019	3712	4169	3561	3240	3420	3170	3399	4092	3770	3625	3814	4917	5135	4682	5121	3813	3273	2662	2447	3133	4120	2860	2735	2938	3067	4368	3206	S100a16	3	90444561	90450458	+	1617	protein_coding	S100 calcium binding protein A16 [Source:MGI Symbol;Acc:MGI:1915110]	-
ENSMUSG00000030007	3194	3593	3271	3064	3551	4547	4441	3185	3760	3223	3425	3231	3610	3539	3393	4078	3580	3584	3622	4589	3322	3227	3891	3400	4343	3350	2807	3095	3421	4880	3397	Cct7	6	85428496	85445457	+	6778	protein_coding	chaperonin containing Tcp1, subunit 7 (eta) [Source:MGI Symbol;Acc:MGI:107184]	-
ENSMUSG00000019173	2289	3021	2324	2680	3825	4794	3938	3406	4197	3558	3786	3754	3324	3650	2949	3882	3697	3583	3682	4801	3473	2087	2329	3120	5253	3660	3556	3526	4195	5624	3616	Rab5c	11	100605835	100629041	-	2194	protein_coding	RAB5C, member RAS oncogene family [Source:MGI Symbol;Acc:MGI:105306]	-
ENSMUSG00000006304	2464	2867	2607	2522	3245	4356	2830	3571	4106	3586	3784	2827	3197	4066	2557	3158	3821	3037	3099	4800	3495	2396	2452	2921	4913	4450	3459	4586	5248	6431	4342	Arpc2	1	74275243	74307368	+	2033	protein_coding	actin related protein 2/3 complex, subunit 2 [Source:MGI Symbol;Acc:MGI:1923959]	-
ENSMUSG00000000563	2980	4011	3425	2752	3565	3572	3021	3854	4125	3865	3826	3193	3178	3252	3263	4606	4001	4073	3786	3702	3528	3296	3995	3661	4363	3344	3132	2809	3434	4394	3128	Atp5pb	3	105850014	105867415	-	4105	protein_coding	ATP synthase peripheral stalk-membrane subunit b [Source:MGI Symbol;Acc:MGI:1100495]	-
ENSMUSG00000089715	2413	3497	2593	3137	2116	2261	2552	4594	5022	4457	5050	4258	3853	3430	4027	2128	3664	4291	3808	3423	2295	3635	5181	4833	5368	3709	3592	2267	2214	3799	3327	Cbx6	15	79708097	79718889	-	10609	protein_coding	chromobox 6 [Source:MGI Symbol;Acc:MGI:3512628]	-
ENSMUSG00000020029	3440	3974	4356	2879	3598	3373	2736	3405	4057	3585	3982	2713	3461	3025	2987	3950	3765	2846	3601	4772	4106	3347	4686	3690	4682	3295	3158	2596	3512	3953	3199	Nudt4	10	95382869	95400008	-	3210	protein_coding	nudix (nucleoside diphosphate linked moiety X)-type motif 4 [Source:MGI Symbol;Acc:MGI:1918457]	-
ENSMUSG00000021728	2554	3615	3541	2493	4130	3468	2748	4407	4705	4774	4477	2597	2312	3337	2198	4233	3540	3032	2950	3437	3097	3685	4379	4083	5194	3866	3425	3028	3691	4254	3466	Emb	13	117345072	117410951	+	6906	protein_coding	embigin [Source:MGI Symbol;Acc:MGI:95321]	-
ENSMUSG00000081534	2474	3154	2770	2822	4255	5460	4744	3318	3525	3527	3344	3227	3111	3408	2785	3515	3901	3215	3554	4418	3907	2085	2602	2796	4443	3230	2812	4520	4515	5488	3765	Slc48a1	15	97676401	97690573	+	2751	protein_coding	solute carrier family 48 (heme transporter), member 1 [Source:MGI Symbol;Acc:MGI:1914989]	-
ENSMUSG00000039105	2759	3765	3179	2943	4192	4144	3671	3693	4147	3355	3311	3786	3135	3863	3407	5020	3328	3730	3867	3608	3824	2525	3203	3364	4549	3267	2933	2714	3577	4194	3523	Atp6v1g1	4	63463009	63468987	+	1135	protein_coding	ATPase, H+ transporting, lysosomal V1 subunit G1 [Source:MGI Symbol;Acc:MGI:1913540]	-
ENSMUSG00000024063	2730	3338	3101	3676	2558	3272	2595	2670	3609	3010	3651	4356	4857	4728	2769	2440	4239	4012	4180	5280	3043	2967	3928	2827	2737	1896	2163	4849	4125	6301	4580	Lbh	17	73225300	73248942	+	3212	protein_coding	limb-bud and heart [Source:MGI Symbol;Acc:MGI:1925139]	-
ENSMUSG00000024066	2117	3285	1893	4719	3714	4071	4160	2142	3570	2082	3058	3834	3372	3739	3177	2082	3045	1947	2609	5686	3501	2216	1996	1648	3925	2914	3259	5478	7351	7884	5869	Xdh	17	74190890	74257191	-	9175	protein_coding	xanthine dehydrogenase [Source:MGI Symbol;Acc:MGI:98973]	-
ENSMUSG00000024359	3219	3546	3156	2969	4420	4611	4181	2847	3541	2975	3093	3107	3334	3732	2952	4014	3738	3477	3544	4007	3590	2437	3112	2916	3911	2699	2455	4399	4663	5897	3704	Hspa9	18	35070467	35087410	-	4310	protein_coding	heat shock protein 9 [Source:MGI Symbol;Acc:MGI:96245]	-
ENSMUSG00000039202	1461	2186	1389	2242	3524	6373	4069	2968	4136	3603	3665	3563	2683	4394	2102	2639	2365	2627	2675	4974	3493	1476	1399	2809	4578	3718	3450	5200	6661	8844	4846	Abhd2	7	78922947	79015256	+	10573	protein_coding	abhydrolase domain containing 2 [Source:MGI Symbol;Acc:MGI:1914344]	-
ENSMUSG00000008575	3018	4199	3198	3483	2807	2400	2446	3624	4403	3591	4019	5295	4148	3989	3942	3260	3853	3520	4559	4211	2932	2886	3161	3419	3314	2933	2010	3465	3757	4239	3547	Nfib	4	82208410	82623987	-	14957	protein_coding	nuclear factor I/B [Source:MGI Symbol;Acc:MGI:103188]	CTF/NFI
ENSMUSG00000024091	3318	4441	3351	2979	3870	4245	4013	3231	4046	3324	3593	3183	2803	3331	3339	3702	3523	3097	3339	3557	3411	2934	3345	3109	4722	3090	3156	3269	3775	4932	3533	Vapa	17	65885322	65920550	-	3492	protein_coding	vesicle-associated membrane protein, associated protein A [Source:MGI Symbol;Acc:MGI:1353561]	-
ENSMUSG00000035885	3100	3592	3261	2605	3835	4017	3353	3336	3834	3227	3322	3342	3151	3189	3185	4975	4133	3803	3794	4054	3295	3487	4232	3231	4647	3304	2827	2732	2909	4414	3009	Cox8a	19	7192518	7194981	-	619	protein_coding	cytochrome c oxidase subunit 8A [Source:MGI Symbol;Acc:MGI:105959]	-
ENSMUSG00000007564	2940	2952	3040	2540	4005	4409	3265	3344	3717	3547	3627	3457	3212	3474	2816	3363	4148	3621	3542	4523	3756	2935	3453	3263	4479	3015	2929	3607	3869	4937	3390	Ppp2r1a	17	21165573	21186178	+	3411	protein_coding	protein phosphatase 2, regulatory subunit A, alpha [Source:MGI Symbol;Acc:MGI:1926334]	-
ENSMUSG00000062270	2267	3456	2648	2861	3143	3508	2975	4057	4433	4137	4172	4212	3633	3626	3274	2994	2996	2798	2884	5485	4015	1983	2704	3666	5096	3951	3335	3294	3344	4953	3144	Morf4l1	9	89973718	89996827	-	9754	protein_coding	mortality factor 4 like 1 [Source:MGI Symbol;Acc:MGI:1096551]	-
ENSMUSG00000040181	3049	5150	2961	5742	2588	3130	3402	2082	2349	2386	2038	6200	5063	3895	3911	3173	4106	3784	3679	7051	4177	3366	1774	1733	2950	2734	1733	3202	3424	4394	3541	Fmo1	1	162657130	162694179	-	6304	protein_coding	flavin containing monooxygenase 1 [Source:MGI Symbol;Acc:MGI:1310002]	-
ENSMUSG00000025558	2918	3867	3052	4159	3587	3708	3853	2432	3279	2873	3079	3872	3977	3746	3281	2767	3151	2629	2804	4881	3293	3507	3219	2194	3636	2552	2399	4170	4669	6574	4365	Dock9	14	121779458	122035249	-	13398	protein_coding	dedicator of cytokinesis 9 [Source:MGI Symbol;Acc:MGI:106321]	-
ENSMUSG00000003032	1781	2170	2353	1526	2959	3833	3373	2219	3688	3512	3565	4323	3319	4160	3425	4042	2698	4386	3378	7807	4218	1697	1033	2420	4193	3306	1888	4412	5003	7465	4294	Klf4	4	55527143	55532466	-	3049	protein_coding	Kruppel-like factor 4 (gut) [Source:MGI Symbol;Acc:MGI:1342287]	zf-C2H2
ENSMUSG00000028059	2361	2451	2651	2812	3012	3832	3313	3420	4253	4084	3801	2921	3110	4169	2503	2705	3622	2850	2636	5219	3092	2762	2601	2778	4952	3553	3684	4535	4755	5833	4126	Arhgef2	3	88513273	88555359	+	9844	protein_coding	rho/rac guanine nucleotide exchange factor (GEF) 2 [Source:MGI Symbol;Acc:MGI:103264]	-
ENSMUSG00000033191	2286	2993	1802	3703	2823	4649	3910	1849	2841	2503	2454	6071	4930	4596	3572	2538	3591	3263	4294	6150	3663	1833	1157	1823	3274	2496	2359	4839	4777	6370	4960	Tie1	4	118328388	118347258	-	4917	protein_coding	tyrosine kinase with immunoglobulin-like and EGF-like domains 1 [Source:MGI Symbol;Acc:MGI:99906]	-
ENSMUSG00000030787	2129	2583	970	2334	4318	7020	6338	1307	1947	1528	1610	2433	2693	2906	2757	1680	1564	1423	2949	3465	3184	1768	821	1243	2603	2590	2419	9280	12156	13190	5152	Lyve1	7	110449814	110462446	-	2919	protein_coding	lymphatic vessel endothelial hyaluronan receptor 1 [Source:MGI Symbol;Acc:MGI:2136348]	-
ENSMUSG00000018379	2635	3177	3113	3216	3417	3524	3519	3363	4325	3543	3911	3988	3378	3687	3205	3660	3630	3649	2972	3693	2993	3059	3248	3023	4208	2905	2726	3709	4071	5314	3424	Srsf1	11	87938199	87944581	+	5710	protein_coding	serine and arginine-rich splicing factor 1 [Source:MGI Symbol;Acc:MGI:98283]	-
ENSMUSG00000024949	3379	2782	3500	3087	4136	3997	3511	2480	4020	2931	3332	3016	3308	3456	2988	3324	4463	2949	2561	4142	3275	3471	3361	2469	4372	2305	2948	4462	4535	5617	4089	Sf1	19	6413720	6428060	+	6211	protein_coding	splicing factor 1 [Source:MGI Symbol;Acc:MGI:1095403]	-
ENSMUSG00000079641	3013	4070	4050	2695	2867	2665	2220	3958	4086	2910	3218	2983	3260	3487	3445	6099	3741	4144	3293	3492	2893	3646	3235	3036	4092	3736	2452	3179	3235	5439	3604	Rpl39	X	36346173	36349055	-	1434	protein_coding	ribosomal protein L39 [Source:MGI Symbol;Acc:MGI:1914498]	-
ENSMUSG00000029528	2648	2579	2460	2726	3883	4737	3422	3141	4309	3627	3756	3448	3149	3528	2664	2866	3927	2957	3086	4397	3189	2359	2461	2892	4864	3173	3505	4275	4482	5784	3815	Pxn	5	115644735	115694046	+	8777	protein_coding	paxillin [Source:MGI Symbol;Acc:MGI:108295]	-
ENSMUSG00000028759	2372	3472	2903	3061	3179	3369	2766	3859	4949	4152	4295	3110	2900	3421	2578	3224	3472	3086	2690	4779	3144	2524	2776	3317	4966	3555	3252	3503	3959	5770	3509	Hp1bp3	4	137943607	137971994	+	8433	protein_coding	heterochromatin protein 1, binding protein 3 [Source:MGI Symbol;Acc:MGI:109369]	-
ENSMUSG00000034684	2542	2630	1818	2903	3539	4700	3726	1952	3502	2559	2468	3776	3821	3966	3457	2728	4922	2953	3174	4279	3509	1689	1356	1817	4252	2923	2991	5587	6417	6957	4996	Sema3f	9	107558699	107587674	-	5197	protein_coding	sema domain, immunoglobulin domain (Ig), short basic domain, secreted, (semaphorin) 3F [Source:MGI Symbol;Acc:MGI:1096347]	-
ENSMUSG00000025162	2669	2979	2922	2654	4733	4482	3521	2670	3811	3023	3314	3539	3265	3563	3111	3374	4010	3419	3393	4431	3397	2432	2890	2649	4123	2626	2820	3869	4238	5852	3883	Csnk1d	11	120849816	120882156	-	5328	protein_coding	casein kinase 1, delta [Source:MGI Symbol;Acc:MGI:1355272]	-
ENSMUSG00000024981	2164	2822	2703	2406	3042	3527	2854	4207	4672	4609	4409	2976	2637	3587	2420	3650	3077	3364	3397	4240	2876	2205	2646	4255	5148	4410	4063	3017	3763	4958	3418	Acsl5	19	55240370	55286152	+	4864	protein_coding	acyl-CoA synthetase long-chain family member 5 [Source:MGI Symbol;Acc:MGI:1919129]	-
ENSMUSG00000024042	5159	2335	3745	2201	4071	3742	3520	3140	3782	4634	4306	1973	2166	2284	3253	3386	2884	3893	1883	6414	4065	3969	3492	3461	5978	3159	3241	2295	2868	3767	2306	Sik1	17	32063224	32074778	-	5133	protein_coding	salt inducible kinase 1 [Source:MGI Symbol;Acc:MGI:104754]	-
ENSMUSG00000021771	3227	3435	3599	2654	3695	3521	3159	3742	3997	3572	3827	3193	3147	3188	3052	3958	4095	3706	3373	3926	3229	3023	3684	3267	4613	3068	2958	2902	3300	4179	3028	Vdac2	14	21875306	21895947	+	4769	protein_coding	voltage-dependent anion channel 2 [Source:MGI Symbol;Acc:MGI:106915]	-
ENSMUSG00000036867	2551	2734	1101	4283	3070	8498	4727	1439	2442	2083	1891	4312	4786	3855	3329	3136	3018	3127	4393	5531	2987	1051	748	1301	3617	2590	2416	4817	5022	8461	3913	Smad6	9	63860358	63929341	-	3205	protein_coding	SMAD family member 6 [Source:MGI Symbol;Acc:MGI:1336883]	MH1
ENSMUSG00000058600	3381	4253	4969	2802	4748	2458	1467	4722	3104	3880	2857	3850	3374	4258	2835	2737	3888	5383	2294	5284	4720	771	182	2860	4007	4702	2399	3291	2067	6133	3450	Rpl30	15	34440651	34443786	-	3020	protein_coding	ribosomal protein L30 [Source:MGI Symbol;Acc:MGI:98037]	-
ENSMUSG00000032504	2624	2850	2568	2625	3560	4095	3676	3006	4336	3551	3442	3280	2936	3816	2732	3157	3674	3123	3060	4202	3318	2537	2479	3000	4453	3050	3250	4363	4732	5689	3941	Pdcd6ip	9	113480812	113537327	-	6903	protein_coding	programmed cell death 6 interacting protein [Source:MGI Symbol;Acc:MGI:1333753]	-
ENSMUSG00000040562	3808	3574	5316	2627	4042	3744	2573	2428	2728	2745	2876	2522	3102	3136	2855	5556	5348	3792	3797	3434	3257	4844	6716	2945	3165	2244	1856	3086	3011	3664	2309	Gstm2	3	107889018	107893769	-	1679	protein_coding	glutathione S-transferase, mu 2 [Source:MGI Symbol;Acc:MGI:95861]	-
ENSMUSG00000037712	1908	2782	1788	2684	3345	4827	3364	2599	4128	3546	3625	3443	3174	4851	2505	3298	3402	2829	3023	4793	2950	1594	1423	2387	4123	3570	2663	5349	5338	7393	4385	Fermt2	14	45696252	45767575	-	5191	protein_coding	fermitin family member 2 [Source:MGI Symbol;Acc:MGI:2385001]	-
ENSMUSG00000039450	4741	3411	6353	2522	4666	2896	2003	3362	3172	3219	3240	2443	2583	2536	3124	4629	4953	3846	3340	3343	2841	5613	6378	3624	4207	2381	3026	1814	2050	2438	2155	Dcxr	11	120616225	120618107	-	1144	protein_coding	dicarbonyl L-xylulose reductase [Source:MGI Symbol;Acc:MGI:1915130]	-
ENSMUSG00000028776	1243	2345	907	2420	3605	7312	5594	1830	3742	2508	2506	2585	2559	3583	3125	2856	2579	1667	2958	3630	2674	777	694	2053	4883	3640	4079	6337	6944	9991	5268	Tinagl1	4	130058247	130068915	-	4358	protein_coding	tubulointerstitial nephritis antigen-like 1 [Source:MGI Symbol;Acc:MGI:2137617]	-
ENSMUSG00000024914	2057	2777	2169	2248	3587	4605	3577	4076	4543	3681	3655	2763	2511	3277	2552	4497	3956	3497	2823	4159	3628	2022	2252	3374	5881	4337	3491	2929	3388	5411	3076	Drap1	19	5472833	5475007	-	1741	protein_coding	Dr1 associated protein 1 (negative cofactor 2 alpha) [Source:MGI Symbol;Acc:MGI:1913806]	-
ENSMUSG00000034341	2825	2838	3006	2420	4271	4482	3788	3016	4045	3406	3469	2942	3024	3146	2849	3530	4228	3394	3370	4352	3403	2778	3407	3220	4966	2883	3303	3106	3155	4483	3668	Wbp2	11	115969399	115977821	-	3177	protein_coding	WW domain binding protein 2 [Source:MGI Symbol;Acc:MGI:104709]	-
ENSMUSG00000038375	2279	3092	2500	2428	3469	4866	3493	2850	4042	3172	3431	3463	3673	4541	2394	3550	2954	2692	3127	4615	3847	2235	2799	2656	4231	3168	3162	3602	4644	6432	3111	Trp53inp2	2	155222979	155231770	+	5257	protein_coding	transformation related protein 53 inducible nuclear protein 2 [Source:MGI Symbol;Acc:MGI:1915978]	-
ENSMUSG00000001729	2189	2695	2312	2520	3438	5097	4061	2973	4142	3534	3568	3172	3198	3482	2688	3236	3333	2605	2737	4790	3809	2118	2322	2879	5137	3646	3671	3570	4222	5824	3517	Akt1	12	112620255	112641318	-	4098	protein_coding	thymoma viral proto-oncogene 1 [Source:MGI Symbol;Acc:MGI:87986]	-
ENSMUSG00000112343	3185	2682	4202	2935	3587	2839	2971	3333	4480	3532	4174	2922	3589	3716	3421	2794	4589	3558	2901	3314	2234	4484	3855	2556	4830	2600	3045	2849	4089	4027	3113	Sfta3-ps	12	56535106	56576373	-	8257	lncRNA	surfactant associated 3, pseudogene [Source:MGI Symbol;Acc:MGI:2144804]	-
ENSMUSG00000006998	2640	3250	2830	2738	3653	4087	3793	3340	3490	3450	3619	3247	3044	3422	2859	3810	3611	3589	3565	3996	3245	2777	3463	3244	4151	2956	2931	3437	3820	4964	3378	Psmd2	16	20470402	20482164	+	4038	protein_coding	proteasome (prosome, macropain) 26S subunit, non-ATPase, 2 [Source:MGI Symbol;Acc:MGI:1096584]	-
ENSMUSG00000020496	2574	3125	2477	2855	3439	4307	3733	3064	3377	3329	3280	3975	3522	3603	3072	3461	3095	2863	4023	4648	3555	2317	2401	3256	4568	3032	3210	3354	3678	5458	3557	Rnf187	11	58823114	58829742	-	1949	protein_coding	ring finger protein 187 [Source:MGI Symbol;Acc:MGI:1914224]	-
ENSMUSG00000015143	2708	2663	3124	2611	4904	5088	3858	2906	3521	2803	3269	2774	2955	3279	2837	2861	3201	2453	2304	3845	2705	3459	4398	2654	5119	3146	3345	4083	4264	5298	3609	Actn1	12	80214321	80307145	-	5533	protein_coding	actinin, alpha 1 [Source:MGI Symbol;Acc:MGI:2137706]	-
ENSMUSG00000015714	2271	2746	2455	2420	3167	3781	2903	3905	4424	4227	4113	2854	2909	3489	2355	3315	3276	2558	2572	4424	2856	2666	2561	3275	5563	4536	4300	3484	4220	4746	3648	Cers2	3	95222102	95230910	+	3676	protein_coding	ceramide synthase 2 [Source:MGI Symbol;Acc:MGI:1924143]	-
ENSMUSG00000027184	2597	3449	3124	2850	3010	3812	3295	3110	4102	3463	3522	3431	3151	3869	2709	3712	3030	3303	3131	4310	3451	2742	2905	2931	4087	3200	2718	3772	4261	5372	3489	Caprin1	2	103593286	103627994	-	10219	protein_coding	cell cycle associated protein 1 [Source:MGI Symbol;Acc:MGI:1858234]	-
ENSMUSG00000032959	3109	4000	4163	2466	3981	3991	2369	3039	3284	2969	3134	3118	3159	2915	2755	5007	4435	4013	3674	4243	3363	3638	5214	3344	4363	2925	2475	2484	2718	2867	2612	Pebp1	5	117420719	117425690	-	1768	protein_coding	phosphatidylethanolamine binding protein 1 [Source:MGI Symbol;Acc:MGI:1344408]	-
ENSMUSG00000017781	2609	3030	2596	2696	3762	4211	3782	2969	3877	3255	3393	3307	3133	3742	2955	3329	3301	3208	3300	3772	2921	2450	2704	2776	4404	2941	2885	4187	4620	5753	3857	Pitpna	11	75478923	75519630	+	4129	protein_coding	phosphatidylinositol transfer protein, alpha [Source:MGI Symbol;Acc:MGI:99887]	-
ENSMUSG00000058799	2598	3489	2571	3107	3725	3913	4029	2976	3694	3061	3232	3421	3110	3687	3027	3935	3615	3694	3870	4192	3229	2364	2575	3014	3322	2512	2493	3558	3918	5958	3764	Nap1l1	10	111309084	111334011	+	4994	protein_coding	nucleosome assembly protein 1-like 1 [Source:MGI Symbol;Acc:MGI:1855693]	-
ENSMUSG00000039361	2638	3108	2793	2595	3396	4093	3080	2366	4572	3209	3640	3600	3093	3990	2791	3845	3316	2763	3067	3867	3070	2315	2323	2628	4058	3042	2582	4396	5100	6254	4039	Picalm	7	89779421	89862673	+	15732	protein_coding	phosphatidylinositol binding clathrin assembly protein [Source:MGI Symbol;Acc:MGI:2385902]	-
ENSMUSG00000050912	2119	3045	2424	2395	2929	3850	2827	3854	4753	3761	4281	3539	2952	3973	2276	3220	2704	3152	2862	4542	3148	1945	1857	3335	4417	3958	3149	3956	4280	5810	4272	Tmem123	9	7764042	7794334	+	3109	protein_coding	transmembrane protein 123 [Source:MGI Symbol;Acc:MGI:1919179]	-
ENSMUSG00000026176	2386	2762	2491	2628	3411	4221	3615	3069	3681	3421	3360	3877	3409	3877	3165	3294	3731	3581	3516	4476	3273	2311	2475	2876	4242	3119	3003	3443	3725	5348	3790	Ctdsp1	1	74430668	74436444	+	3334	protein_coding	CTD (carboxy-terminal domain, RNA polymerase II, polypeptide A) small phosphatase 1 [Source:MGI Symbol;Acc:MGI:2654470]	-
ENSMUSG00000034708	2202	2339	1813	2336	3148	3932	3650	3494	4267	3618	3940	4681	3481	3701	2923	2768	3338	3675	3470	4558	3538	1622	2320	3221	5114	3202	3634	3294	3716	4991	3552	Grn	11	102321141	102327874	+	3474	protein_coding	granulin [Source:MGI Symbol;Acc:MGI:95832]	-
ENSMUSG00000032531	1716	2438	2821	2697	2603	4236	3146	3511	3840	4139	3490	3376	3300	4653	2445	2784	3666	2696	3239	6133	2576	2186	2363	3466	3637	2592	2815	4184	4497	6047	4221	Amotl2	9	102593871	102610617	+	6289	protein_coding	angiomotin-like 2 [Source:MGI Symbol;Acc:MGI:1929286]	-
ENSMUSG00000024991	2284	2665	2558	2689	3630	4759	3118	3085	4205	3310	3483	2565	3103	3910	2158	2503	3009	2653	2712	4328	3253	2518	2662	2841	3948	3433	2737	5258	5614	6299	4109	Eif3a	19	60749555	60779096	-	8731	protein_coding	eukaryotic translation initiation factor 3, subunit A [Source:MGI Symbol;Acc:MGI:95301]	-
ENSMUSG00000037062	2366	3445	2469	2910	2946	3925	3297	2821	3752	2880	3125	3572	3609	3993	3008	3792	3356	3170	3749	4579	3485	2058	2363	2508	3744	3224	2537	4055	4442	6068	4088	Sh3glb1	3	144389439	144426096	-	7467	protein_coding	SH3-domain GRB2-like B1 (endophilin) [Source:MGI Symbol;Acc:MGI:1859730]	-
ENSMUSG00000022090	2771	3519	2698	3006	3329	4098	3689	3865	3969	3561	3432	2889	2716	3489	2863	3660	3865	2795	2764	4010	3019	2474	2326	2719	5845	3884	4172	2699	3740	4094	3350	Pdlim2	14	70401667	70415130	-	4486	protein_coding	PDZ and LIM domain 2 [Source:MGI Symbol;Acc:MGI:2384850]	-
ENSMUSG00000030701	2891	3252	3882	2427	3788	3891	3107	3636	3729	3664	3665	2816	2512	2804	2457	4479	3373	3090	3223	3998	3488	3764	4604	3864	4914	3327	3425	2282	2617	3554	2593	Plekhb1	7	100292099	100311621	-	3713	protein_coding	pleckstrin homology domain containing, family B (evectins) member 1 [Source:MGI Symbol;Acc:MGI:1351469]	-
ENSMUSG00000024664	1932	2595	2186	2372	3140	3855	3070	4983	4598	5100	4575	2790	2611	3428	2281	2836	2948	2699	2285	4466	2819	1940	2196	3911	6222	4544	4546	2948	3927	4287	2927	Fads3	19	10018933	10037474	+	3792	protein_coding	fatty acid desaturase 3 [Source:MGI Symbol;Acc:MGI:1928740]	-
ENSMUSG00000024772	2214	2858	1599	2649	3351	5409	4276	2443	3406	2864	2748	3897	3228	4099	3190	2984	4292	3388	3861	4072	3158	1677	1384	2359	3897	2784	3021	4329	4568	6478	4177	Ehd1	19	6326755	6350126	+	3705	protein_coding	EH-domain containing 1 [Source:MGI Symbol;Acc:MGI:1341878]	-
ENSMUSG00000018909	1621	2639	1816	3336	2506	3928	3389	2773	3842	3833	3930	2979	3466	4188	2400	2529	3177	2914	3259	4723	2759	1837	1879	2981	3710	3201	3225	4995	5571	6255	4965	Arrb1	7	99184673	99255978	+	11175	protein_coding	arrestin, beta 1 [Source:MGI Symbol;Acc:MGI:99473]	-
ENSMUSG00000035929	2278	3128	2321	2645	5769	3111	2655	2271	3567	2692	4721	4618	2697	2436	2626	2999	4262	3127	5790	3685	2475	1648	1268	2167	2897	1923	2256	5441	4645	7247	5234	H2-Q4	17	35598593	35604266	+	2596	protein_coding	histocompatibility 2, Q region locus 4 [Source:MGI Symbol;Acc:MGI:95933]	-
ENSMUSG00000036478	3500	3510	4162	2200	3201	3021	2563	2976	3597	3274	3548	2704	2813	3002	2607	3694	4020	3443	3164	3640	3243	3105	3141	3492	3878	2435	2217	3934	4138	6367	3938	Btg1	10	96452868	96458671	+	5276	protein_coding	BTG anti-proliferation factor 1 [Source:MGI Symbol;Acc:MGI:88215]	-
ENSMUSG00000038650	2791	3153	3335	2705	3692	3916	3256	3615	3881	3490	3564	2730	2838	2990	2714	3904	3953	2883	2895	4031	3109	3239	4150	3164	5112	3388	3486	2585	3319	3894	2683	Rnh1	7	140740239	140752770	-	2594	protein_coding	ribonuclease/angiogenin inhibitor 1 [Source:MGI Symbol;Acc:MGI:1195456]	-
ENSMUSG00000005873	2464	3418	2689	2593	3496	3920	3343	3406	3909	3326	3553	3089	2960	3379	2709	3228	3572	3217	3476	4208	3514	2485	2716	3309	4608	3505	3059	3134	3586	4781	3463	Reep5	18	34477938	34507123	-	3151	protein_coding	receptor accessory protein 5 [Source:MGI Symbol;Acc:MGI:1270152]	-
ENSMUSG00000024811	2781	3141	3224	2671	3659	3954	2877	3062	4263	3407	3569	3350	3013	3452	2840	3051	3143	3140	3036	4433	3320	2654	2769	2887	3885	2751	2467	4123	4359	5154	3644	Tnks2	19	36811632	36870877	+	10406	protein_coding	tankyrase, TRF1-interacting ankyrin-related ADP-ribose polymerase 2 [Source:MGI Symbol;Acc:MGI:1921743]	-
ENSMUSG00000001506	2277	1220	2129	1359	2843	3250	3312	2404	6251	3636	6435	4288	2778	3744	1750	2639	4232	4712	3709	2179	1238	3676	3807	2577	4565	2337	3223	3946	4940	5270	3274	Col1a1	11	94827050	94843868	+	6563	protein_coding	collagen, type I, alpha 1 [Source:MGI Symbol;Acc:MGI:88467]	-
ENSMUSG00000063450	2222	2377	2720	2560	3457	3149	2808	3168	4085	4143	3925	3440	3285	3938	2999	2727	3310	3388	3055	5977	3651	3061	3392	3205	4051	2752	2595	3422	3325	4259	3438	Syne2	12	75864908	76157700	+	26726	protein_coding	spectrin repeat containing, nuclear envelope 2 [Source:MGI Symbol;Acc:MGI:2449316]	-
ENSMUSG00000044345	2256	2653	2394	2871	2827	4676	3776	2463	3197	2524	2423	3124	3634	3723	3023	2780	4239	2573	2678	4763	3497	2338	3023	2010	4728	3202	3048	3929	4766	6394	4303	Marveld1	19	42135839	42140142	+	4304	protein_coding	MARVEL (membrane-associating) domain containing 1 [Source:MGI Symbol;Acc:MGI:2147570]	-
ENSMUSG00000022048	2424	3649	2085	3453	3148	3583	3327	3473	3733	3480	3248	4970	4445	3934	3936	3803	4412	4274	4894	3956	2703	1608	1013	3237	3735	2454	2402	2942	2626	3874	2875	Dpysl2	14	67040313	67106137	-	4520	protein_coding	dihydropyrimidinase-like 2 [Source:MGI Symbol;Acc:MGI:1349763]	-
ENSMUSG00000019432	2750	2654	3333	2780	3895	3634	3247	2623	3523	2970	3544	3219	3186	3237	3232	3329	4294	3379	2999	3660	2933	3505	4125	2745	4319	2391	2891	3409	3658	4693	3375	Ddx39b	17	35460722	35472683	+	3783	protein_coding	DEAD box helicase 39b [Source:MGI Symbol;Acc:MGI:99240]	-
ENSMUSG00000021477	2205	3247	2164	2743	3481	4072	3657	3329	3760	2980	3004	3463	2983	3787	2751	3547	3433	3324	3371	4383	3856	1832	2284	2701	4286	3523	2667	3478	4196	5642	3335	Ctsl	13	64507151	64518704	-	6489	protein_coding	cathepsin L [Source:MGI Symbol;Acc:MGI:88564]	-
ENSMUSG00000019997	2920	4873	3242	2164	2940	3786	3706	1902	2696	3091	3235	4322	3199	3103	3946	4074	4020	2715	2875	5941	5262	1123	1049	2445	4559	2549	1856	3386	3538	5388	3503	Ccn2	10	24471340	24474581	+	2861	protein_coding	cellular communication network factor 2 [Source:MGI Symbol;Acc:MGI:95537]	-
ENSMUSG00000029068	3428	3022	4297	3426	3732	3195	3521	2261	3940	2438	3153	2708	3333	3041	3626	3227	4966	2650	2285	2441	2229	4638	4690	1892	4160	1878	2695	3961	4148	4650	3510	Ccnl2	4	155896946	155909000	+	5278	protein_coding	cyclin L2 [Source:MGI Symbol;Acc:MGI:1927119]	-
ENSMUSG00000015291	2536	2792	2679	2943	3538	3637	3316	2982	4169	3681	3798	3493	3184	3644	3050	3141	3620	3081	2521	4072	3104	2872	3035	3087	4499	2767	2893	3353	3481	4743	3334	Gdi1	X	73348604	73355468	+	4296	protein_coding	guanosine diphosphate (GDP) dissociation inhibitor 1 [Source:MGI Symbol;Acc:MGI:99846]	-
ENSMUSG00000022312	2675	3854	3042	2666	3312	3607	3011	3567	3572	3196	3345	3044	3109	3112	2893	3844	3475	2973	3271	4136	3244	2582	2724	3216	4309	3391	2898	3090	3481	4803	3466	Eif3h	15	51649954	51728919	-	1612	protein_coding	eukaryotic translation initiation factor 3, subunit H [Source:MGI Symbol;Acc:MGI:1915385]	-
ENSMUSG00000020402	2922	3329	3356	2689	3795	3767	3046	3330	3664	3071	3139	3213	3263	3091	3213	3130	4068	3047	3200	4155	3731	2754	3487	2894	4499	2836	2780	3063	3356	4187	2757	Vdac1	11	52251687	52280224	+	2620	protein_coding	voltage-dependent anion channel 1 [Source:MGI Symbol;Acc:MGI:106919]	-
ENSMUSG00000020361	2371	2755	2619	2397	3466	4061	3848	3061	4155	3511	3322	3012	2726	3837	2450	3205	2973	3039	2937	3960	2994	2274	2469	3067	4511	3588	3181	3704	4323	5345	3522	Hspa4	11	53150641	53191284	-	5528	protein_coding	heat shock protein 4 [Source:MGI Symbol;Acc:MGI:1342292]	-
ENSMUSG00000028796	2524	2674	2292	2278	5240	5494	3420	2108	3311	2651	2763	2675	2808	3436	3063	3367	4360	2879	3655	3340	2858	2036	2130	2342	4139	2498	3067	4315	4929	6190	3830	Phc2	4	128548495	128646674	+	7064	protein_coding	polyhomeotic 2 [Source:MGI Symbol;Acc:MGI:1860454]	-
ENSMUSG00000031422	2810	3335	3106	2640	3540	3991	3861	2933	3884	3190	3478	3057	2924	3372	2657	3946	3221	3258	2924	3519	2885	2950	3304	2883	4258	2940	2527	3387	3740	4842	3154	Morf4l2	X	135633691	135644439	-	3135	protein_coding	mortality factor 4 like 2 [Source:MGI Symbol;Acc:MGI:1927167]	-
ENSMUSG00000040151	1248	2201	1215	1722	2069	2618	2008	6429	5641	5676	5478	3327	2366	3382	1863	2045	1989	2354	2159	6006	3588	1015	788	4430	6524	5688	4390	3134	4210	3674	3127	Hs2st1	3	144135467	144275942	-	8209	protein_coding	heparan sulfate 2-O-sulfotransferase 1 [Source:MGI Symbol;Acc:MGI:1346049]	-
ENSMUSG00000029657	3683	4744	3401	4595	2904	6247	7852	859	2695	1500	1531	2189	3854	3524	3688	4158	2580	2315	1753	5262	3330	2578	2494	2147	3616	2161	1985	3757	4124	4083	2645	Hsph1	5	149537752	149559841	-	7266	protein_coding	heat shock 105kDa/110kDa protein 1 [Source:MGI Symbol;Acc:MGI:105053]	-
ENSMUSG00000022475	2086	2534	2468	3318	2333	3289	3607	2761	3791	3341	3144	3704	3630	4031	3025	2364	3870	2941	2674	4658	2693	2513	2261	2263	4493	2452	3055	4141	4567	5381	4814	Hdac7	15	97690545	97742383	-	6755	protein_coding	histone deacetylase 7 [Source:MGI Symbol;Acc:MGI:1891835]	-
ENSMUSG00000022175	2194	2274	2116	2137	4013	4340	2924	3383	4055	3972	4029	3029	2914	3274	2529	2836	3161	2981	3277	4578	3136	2500	2959	3340	5085	3401	3994	2865	3409	4334	3157	Lrp10	14	54701594	54708954	+	4463	protein_coding	low-density lipoprotein receptor-related protein 10 [Source:MGI Symbol;Acc:MGI:1929480]	-
ENSMUSG00000033499	3593	3647	4277	2940	3298	3191	2562	3494	4017	3316	3337	2749	3098	2852	3480	2985	3729	2675	3269	2971	2744	3731	4021	3054	3578	2588	2103	3904	3993	4072	2783	Larp4b	13	9143917	9224487	+	8464	protein_coding	La ribonucleoprotein domain family, member 4B [Source:MGI Symbol;Acc:MGI:106330]	-
ENSMUSG00000007659	2658	4206	2237	2780	4877	5086	4632	2303	3602	2490	2687	3717	2384	2554	3793	2917	4317	2551	4722	3253	3373	1605	1765	2371	4206	2679	3300	2828	3655	4775	3673	Bcl2l1	2	152622588	152673648	-	4586	protein_coding	BCL2-like 1 [Source:MGI Symbol;Acc:MGI:88139]	-
ENSMUSG00000001119	1548	1587	1439	1978	3003	3806	3464	2782	4698	3600	4448	3828	3318	4268	2696	1770	3522	3566	2698	4957	3426	2292	2100	2544	4712	3288	3307	3519	4354	5577	3846	Col6a1	10	76544626	76562002	-	4380	protein_coding	collagen, type VI, alpha 1 [Source:MGI Symbol;Acc:MGI:88459]	-
ENSMUSG00000023055	3596	2320	4527	2216	4429	3127	2236	3045	3254	2916	2940	2138	2290	2527	2262	3521	5269	2967	2966	4507	2981	5151	6564	2804	4157	2752	2858	2470	2725	3337	3032	Calcoco1	15	102615212	102630613	-	5731	protein_coding	calcium binding and coiled coil domain 1 [Source:MGI Symbol;Acc:MGI:1914738]	-
ENSMUSG00000047409	2245	2810	2189	2830	3373	3766	3610	3823	3598	3608	3480	3932	3292	3436	3200	2165	3233	3324	2934	4868	3238	1679	1734	2975	4425	3014	3228	3186	3552	5589	3350	Ctdspl	9	118755521	118873066	+	5190	protein_coding	CTD (carboxy-terminal domain, RNA polymerase II, polypeptide A) small phosphatase-like [Source:MGI Symbol;Acc:MGI:1916524]	-
ENSMUSG00000028980	1904	2583	1480	2938	3227	4843	4103	2605	3515	3104	3209	3185	2766	3949	2774	2106	3021	2471	2834	4845	3242	1474	1732	2526	3601	3079	3046	4672	5751	6748	4323	H6pd	4	150063932	150093480	-	5236	protein_coding	hexose-6-phosphate dehydrogenase (glucose 1-dehydrogenase) [Source:MGI Symbol;Acc:MGI:2140356]	-
ENSMUSG00000021794	2633	3242	2724	2587	3177	3576	2881	3091	3386	3014	3281	3124	3151	3736	2725	3204	3352	3087	3397	4268	3198	2326	2634	2753	4015	3077	2630	3752	4279	5455	3884	Glud1	14	34032684	34067222	+	4210	protein_coding	glutamate dehydrogenase 1 [Source:MGI Symbol;Acc:MGI:95753]	-
ENSMUSG00000038976	1824	2463	1605	2531	2660	4814	4123	2415	3406	2754	2679	3379	3295	4148	2654	2381	3128	3187	3027	5494	3665	1457	1644	2171	3881	2830	2875	4388	5187	6818	4740	Ppp1r9b	11	94881861	94897725	+	5083	protein_coding	protein phosphatase 1, regulatory subunit 9B [Source:MGI Symbol;Acc:MGI:2387581]	-
ENSMUSG00000003541	2556	2612	2073	2719	5038	2887	3055	3531	3064	3100	2662	3763	3436	4901	2759	3288	3969	4102	3320	4228	2660	1680	1155	2471	3129	1706	2431	5036	4273	5191	4612	Ier3	17	36132576	36133815	+	1131	protein_coding	immediate early response 3 [Source:MGI Symbol;Acc:MGI:104814]	-
ENSMUSG00000032348	5074	4941	6056	3008	4540	3825	3335	2770	2148	2194	2194	2292	2404	1921	3132	4605	4582	3215	2970	2813	3149	4432	6751	2502	2966	1947	1561	2995	2414	2505	2131	Gsta4	9	78090056	78116631	+	1266	protein_coding	glutathione S-transferase, alpha 4 [Source:MGI Symbol;Acc:MGI:1309515]	-
ENSMUSG00000020149	2394	3322	2648	2563	3297	4082	3063	2684	3827	3056	3335	2850	2854	3660	2433	3425	3254	3097	3034	4236	2988	2545	2959	2650	3872	3225	2695	3849	4434	5383	3630	Rab1a	11	20151432	20176856	+	3799	protein_coding	RAB1A, member RAS oncogene family [Source:MGI Symbol;Acc:MGI:97842]	-
ENSMUSG00000037503	2052	2624	2446	2471	3209	3942	3201	2928	3905	3489	3537	3465	3098	3719	2382	2493	3460	3077	3193	4478	3071	1878	2338	2777	3956	2817	2794	4081	4497	6005	3952	Fam168b	1	34852300	34882146	-	5219	protein_coding	family with sequence similarity 168, member B [Source:MGI Symbol;Acc:MGI:2448487]	-
ENSMUSG00000060373	2539	3345	2632	2713	3138	3258	3491	2636	3959	3003	3322	3415	3079	3693	2877	4021	3001	3569	3124	3791	2905	2701	2740	3295	3669	2979	2497	3281	3556	5495	3604	Hnrnpc	14	52310834	52341485	-	4322	protein_coding	heterogeneous nuclear ribonucleoprotein C [Source:MGI Symbol;Acc:MGI:107795]	-
ENSMUSG00000019820	1469	2418	1444	2395	2754	4441	3147	2821	3611	3267	3005	3445	2964	4209	2274	2522	2271	2660	3186	6073	3483	1446	1186	2279	3527	3496	2634	5140	5497	7687	4417	Utrn	10	12257932	12745109	-	17108	protein_coding	utrophin [Source:MGI Symbol;Acc:MGI:104631]	-
ENSMUSG00000032536	2945	3000	3911	2785	3415	3357	2960	3040	3753	3219	3222	2633	3034	3406	2863	2798	3919	2707	2671	3675	2726	3506	4708	2561	4376	2753	2880	3287	3580	4267	3195	Trak1	9	121126568	121303984	+	12568	protein_coding	trafficking protein, kinesin binding 1 [Source:MGI Symbol;Acc:MGI:1914345]	-
ENSMUSG00000047040	3392	4018	3021	2552	3952	3856	2703	3448	4209	3643	3611	2661	2188	2380	3125	4045	3543	2647	3469	2705	3246	2744	3100	3311	5369	3037	3867	2264	2780	3502	2727	Prr15l	11	96818930	96828656	+	3923	protein_coding	proline rich 15-like [Source:MGI Symbol;Acc:MGI:2387599]	-
ENSMUSG00000013822	3931	4394	5690	2580	4167	3193	2232	2990	2658	2272	3101	2377	2667	2054	3030	4682	3831	2776	3301	3772	3166	5407	6092	3272	4203	2367	2719	1907	1769	2472	2024	Elof1	9	22024285	22028468	-	1702	protein_coding	ELF1 homolog, elongation factor 1 [Source:MGI Symbol;Acc:MGI:1913376]	-
ENSMUSG00000058587	1719	2852	1785	2641	2822	3765	3012	3329	4347	3655	3623	3616	3058	4249	2432	3232	2634	3101	2871	4413	3194	1515	1405	2833	4159	3495	2903	3973	4711	5771	3938	Tmod3	9	75404989	75466939	-	11151	protein_coding	tropomodulin 3 [Source:MGI Symbol;Acc:MGI:1355315]	-
ENSMUSG00000060147	2224	2991	2229	2401	3344	3659	3048	3956	3894	3511	3686	2946	2770	3111	2712	3713	3015	3101	3498	3803	3293	2336	2638	3371	4856	4166	3278	2878	3248	4354	2985	Serpinb6a	13	34101901	34186777	-	5409	protein_coding	serine (or cysteine) peptidase inhibitor, clade B, member 6a [Source:MGI Symbol;Acc:MGI:103123]	-
ENSMUSG00000022462	2753	3308	3993	2462	4397	4350	2761	2508	4301	3386	3633	2593	2607	3015	2574	3546	3306	2639	2095	4010	2442	2630	2823	2557	3909	2777	2196	4362	4725	5433	2855	Slc38a2	15	96585273	96597611	-	8838	protein_coding	solute carrier family 38, member 2 [Source:MGI Symbol;Acc:MGI:1915010]	-
ENSMUSG00000061100	1253	1338	1356	793	7371	6625	2384	4545	6222	3175	3900	944	1219	946	986	1864	1310	3202	1893	5339	4489	8164	6589	5661	5574	2883	3189	832	627	2260	3983	Retnla	16	48662914	48664824	+	599	protein_coding	resistin like alpha [Source:MGI Symbol;Acc:MGI:1888504]	-
ENSMUSG00000033379	2605	3544	3408	2624	3373	3155	3096	3425	3552	2937	3277	3266	2857	2974	3616	3861	4267	3467	2948	3448	3268	3086	3153	3148	4995	2904	3215	2309	2718	3574	2822	Atp6v0b	4	117741523	117744530	-	2051	protein_coding	ATPase, H+ transporting, lysosomal V0 subunit B [Source:MGI Symbol;Acc:MGI:1890510]	-
ENSMUSG00000065954	1767	2858	1575	3324	3344	5046	4732	1950	3248	2454	2801	3802	3278	4247	2810	2794	3048	2786	2864	4682	3076	1664	1480	1911	3139	2278	2093	4439	5397	7719	4261	Tacc1	8	25644568	25746604	-	11920	protein_coding	transforming, acidic coiled-coil containing protein 1 [Source:MGI Symbol;Acc:MGI:2443510]	-
ENSMUSG00000032135	1876	2186	1718	2432	3105	5085	3808	1787	3617	2676	2847	3307	3474	4391	3172	3572	3589	2748	3092	4056	2893	1575	1589	1763	3632	2714	2147	5766	5508	6082	4618	Mcam	9	44045766	44054024	+	3350	protein_coding	melanoma cell adhesion molecule [Source:MGI Symbol;Acc:MGI:1933966]	-
ENSMUSG00000066306	2554	2364	2805	2616	3009	3627	3480	2441	3153	2929	2836	3326	3310	3525	2846	2809	3861	3227	3204	4870	3474	2657	3094	2777	3586	2535	2616	3783	4058	5350	4101	Numa1	7	101583318	101664171	+	7919	protein_coding	nuclear mitotic apparatus protein 1 [Source:MGI Symbol;Acc:MGI:2443665]	-
ENSMUSG00000027404	2757	3079	2700	2502	3345	4217	3377	2721	3124	2716	2879	3588	3362	3237	3022	3619	4158	3739	3665	4534	3388	2418	2820	2738	4042	2846	2542	2759	3191	4483	3193	Snrpb	2	130013555	130021323	-	1850	protein_coding	small nuclear ribonucleoprotein B [Source:MGI Symbol;Acc:MGI:98342]	-
ENSMUSG00000024953	2797	3474	3487	1751	4363	3650	2827	3681	3390	3039	3305	2708	1697	2209	2773	3850	3933	3329	2539	3117	3008	4220	5634	3823	4728	3310	3215	2264	2200	3875	2549	Prdx5	19	6884065	6887474	-	2139	protein_coding	peroxiredoxin 5 [Source:MGI Symbol;Acc:MGI:1859821]	-
ENSMUSG00000029823	2720	2597	3456	3132	3426	3163	2810	2645	4421	3049	3997	3222	3091	3392	2689	2823	3568	2736	2035	3442	2620	3617	3638	2183	3746	2387	2520	4025	4403	5461	3730	Luc7l2	6	38528269	38586405	+	12084	protein_coding	LUC7-like 2 (S. cerevisiae) [Source:MGI Symbol;Acc:MGI:2183260]	-
ENSMUSG00000029030	1971	3007	1899	2575	3095	4395	3070	2846	3219	2919	2822	3120	3051	3642	2654	3560	3652	3258	3097	5040	3499	1800	1861	2626	4238	3660	3055	3521	3848	5598	3946	Tprgl	4	154241942	154245123	-	2242	protein_coding	transformation related protein 63 regulated like [Source:MGI Symbol;Acc:MGI:1915058]	-
ENSMUSG00000032232	1830	2149	1831	2369	2957	3808	3715	3674	4144	4716	4327	2770	2850	3342	2085	2702	2810	3126	2671	4215	3171	2495	2532	3765	4491	3596	3264	3586	4030	4443	3078	Cgnl1	9	71533791	71678884	-	7844	protein_coding	cingulin-like 1 [Source:MGI Symbol;Acc:MGI:1915428]	-
ENSMUSG00000075590	2651	2111	2873	2566	3760	3191	2930	3224	4773	3504	3961	2722	2917	3072	3055	2418	4069	2391	2102	2959	2445	3547	3625	2591	5778	2911	3755	3108	3871	4179	3369	Nrbp2	15	75957367	75963476	-	3894	protein_coding	nuclear receptor binding protein 2 [Source:MGI Symbol;Acc:MGI:2385017]	-
ENSMUSG00000113948	3441	5008	4085	2725	3320	2718	2570	3708	3199	2945	3130	3338	3290	2835	3893	4498	3335	4169	3464	3000	3126	2539	2796	3269	3654	2684	2159	2419	2257	3518	3218	Rpl17-ps3	12	67557530	67558085	+	556	processed_pseudogene	ribosomal protein L17, pseudogene 3 [Source:MGI Symbol;Acc:MGI:3642206]	-
ENSMUSG00000021814	2181	2835	2387	2215	3495	4076	3562	3744	3502	3127	3319	3341	2660	3605	2452	3470	3219	3209	2925	3760	3257	2128	2740	2838	4553	3234	2921	3545	3783	4872	3333	Anxa7	14	20505328	20530201	-	5991	protein_coding	annexin A7 [Source:MGI Symbol;Acc:MGI:88031]	-
ENSMUSG00000060261	3159	2842	3668	2780	3098	3158	2464	2999	3635	3274	3398	2741	3234	3040	2509	3091	3620	2947	2807	4758	3028	3378	3764	2947	4023	2934	2978	2976	3430	4303	3296	Gtf2i	5	134266688	134343614	-	10199	protein_coding	general transcription factor II I [Source:MGI Symbol;Acc:MGI:1202722]	GTF2I
ENSMUSG00000008035	1496	2484	1587	2538	2717	3888	3761	3530	3860	4358	3387	3581	2585	4133	2580	3825	2662	4194	3133	4901	3063	1494	1749	4031	4352	2962	3071	2433	3215	4604	4039	Mid1ip1	X	10581252	10585929	+	2128	protein_coding	Mid1 interacting protein 1 (gastrulation specific G12-like (zebrafish)) [Source:MGI Symbol;Acc:MGI:1915291]	-
ENSMUSG00000021427	1924	3242	2381	2844	3211	3644	3179	3042	3745	3420	3569	3576	3125	3756	2625	3586	3094	3475	3640	3912	2857	2192	2232	2943	3591	2578	2342	3351	4026	5567	3529	Ssr1	13	38150581	38178193	-	10431	protein_coding	signal sequence receptor, alpha [Source:MGI Symbol;Acc:MGI:105082]	-
ENSMUSG00000002015	2530	3162	2566	2548	3433	3237	3273	3708	4000	3686	3742	3145	2892	3271	2638	3481	3047	3216	3098	3900	3096	2692	3243	3404	4424	3082	2767	2754	2947	4185	2930	Bcap31	X	72729784	72759781	-	1219	protein_coding	B cell receptor associated protein 31 [Source:MGI Symbol;Acc:MGI:1350933]	-
ENSMUSG00000053560	19864	1933	4137	1384	9138	1711	1449	1536	2708	1957	1620	1919	1499	2160	2820	6556	3047	3235	1959	3165	3021	5883	2298	2492	2925	1479	1385	1530	1632	2249	1343	Ier2	8	85387960	85389483	-	1524	protein_coding	immediate early response 2 [Source:MGI Symbol;Acc:MGI:104815]	-
ENSMUSG00000041870	2036	2872	1845	2967	2927	4443	3707	2457	3251	2893	2949	3732	3134	3790	2809	2907	2815	2805	3033	5049	3480	1706	1637	2149	3830	2834	2726	3957	4718	6583	3887	Ankrd13a	5	114912738	114944261	+	5983	protein_coding	ankyrin repeat domain 13a [Source:MGI Symbol;Acc:MGI:1915670]	-
ENSMUSG00000035901	1487	2381	1500	2358	2862	4626	3701	2521	3761	3233	3016	3471	3275	4162	2493	2999	3009	2733	2845	5039	3275	1534	1389	2199	3986	3367	2770	4155	4727	6720	4196	Dennd5a	7	109492987	109559677	-	8677	protein_coding	DENN/MADD domain containing 5A [Source:MGI Symbol;Acc:MGI:1201681]	-
ENSMUSG00000020580	2042	2854	2089	2690	3031	4364	3927	2244	3511	2489	2556	3057	3170	4124	2776	3326	3502	2592	3010	3707	3102	1738	1773	1826	3397	2545	2078	5469	5799	7004	3933	Rock2	12	16944896	17037824	+	13897	protein_coding	Rho-associated coiled-coil containing protein kinase 2 [Source:MGI Symbol;Acc:MGI:107926]	-
ENSMUSG00000024392	2545	2311	2638	2506	3674	3928	3273	2458	3534	3228	3318	3093	3254	3251	2807	2630	3692	3015	3139	4592	3134	2711	3271	2690	4180	2552	2869	3371	3602	4744	3641	Bag6	17	35354154	35366298	+	6215	protein_coding	BCL2-associated athanogene 6 [Source:MGI Symbol;Acc:MGI:1919439]	-
ENSMUSG00000041560	2739	3339	2678	2463	3679	3785	3087	2991	2820	2725	3061	2959	3044	2773	2970	3606	4112	3299	3506	4730	3292	2215	2725	3083	4154	2967	2891	2950	2860	4580	3544	Nop53	7	15670108	15679999	-	3847	protein_coding	NOP53 ribosome biogenesis factor [Source:MGI Symbol;Acc:MGI:2154441]	-
ENSMUSG00000024096	2109	2894	2265	2629	3392	4344	3686	2708	3609	3036	2949	3259	2919	3751	2511	2666	3036	3029	2937	4513	3232	1976	2506	2700	4227	3141	2976	3455	3926	5421	3764	Ralbp1	17	66155413	66192793	-	4790	protein_coding	ralA binding protein 1 [Source:MGI Symbol;Acc:MGI:108466]	-
ENSMUSG00000030795	2813	1973	3161	2502	4696	2881	2269	3264	3738	3548	4152	3486	2805	2972	2549	2487	4096	3394	2651	3703	2841	3276	3965	3002	3922	2346	2535	3853	3424	4265	2991	Fus	7	127566629	127584873	+	11695	protein_coding	fused in sarcoma [Source:MGI Symbol;Acc:MGI:1353633]	-
ENSMUSG00000024098	1746	2509	1928	2222	3226	3997	2927	2955	3706	3397	3666	3417	2902	3849	2318	2214	2952	3630	3180	5402	3338	1869	2060	2659	3467	2929	2436	4257	4503	5992	3785	Twsg1	17	66228967	66258221	-	5153	protein_coding	twisted gastrulation BMP signaling modulator 1 [Source:MGI Symbol;Acc:MGI:2137520]	-
ENSMUSG00000034659	2581	2962	2407	2779	3356	3678	3144	2714	3466	3322	3360	3279	3273	3320	2850	3642	4656	3730	3591	3979	3167	2350	2863	3172	3914	2489	2512	2754	2940	4060	3050	Tmem109	19	10848024	10859365	-	3798	protein_coding	transmembrane protein 109 [Source:MGI Symbol;Acc:MGI:1915789]	-
ENSMUSG00000022836	2118	2803	2530	3466	3180	3394	3130	1976	3684	2729	3316	3982	3400	3841	2713	2743	3856	3045	2457	4641	2596	2682	4684	2078	3370	2154	2211	4038	3745	5624	3158	Mylk	16	34565580	34822790	+	11263	protein_coding	myosin, light polypeptide kinase [Source:MGI Symbol;Acc:MGI:894806]	-
ENSMUSG00000021709	2726	3070	3062	2886	3325	3765	2988	2846	3776	3103	3338	3302	2780	3618	2311	2739	2692	2736	2342	4102	3131	2578	2667	2375	3638	2681	2280	4302	4603	5691	3878	Erbin	13	103955295	104057022	-	7939	protein_coding	Erbb2 interacting protein [Source:MGI Symbol;Acc:MGI:1890169]	-
ENSMUSG00000071659	2304	2587	2517	2590	3083	3854	3307	2848	3631	3008	2913	3287	2973	3555	2468	2644	3262	2949	2924	4631	3153	2222	2552	2684	3698	3035	2495	3969	4367	5832	3941	Hnrnpul2	19	8797374	8811507	+	7108	protein_coding	heterogeneous nuclear ribonucleoprotein U-like 2 [Source:MGI Symbol;Acc:MGI:1915943]	-
ENSMUSG00000037185	1141	2027	837	2437	3383	6679	5071	1764	2659	2011	1983	3198	3306	3806	2683	2351	2091	1660	2732	3813	2901	753	628	1453	3636	2942	2653	5659	6538	10232	6222	Krt80	15	101245325	101268043	-	6393	protein_coding	keratin 80 [Source:MGI Symbol;Acc:MGI:1921377]	-
ENSMUSG00000026417	4008	2905	4914	1998	4377	2947	2207	2373	3189	2603	3882	1693	1909	2321	1441	5899	5969	4415	5566	2683	1239	5036	7389	4035	2825	1664	2591	1369	1575	2238	1985	Pigr	1	130754421	130779986	+	4025	protein_coding	polymeric immunoglobulin receptor [Source:MGI Symbol;Acc:MGI:103080]	-
ENSMUSG00000034993	1684	2306	1396	2283	2789	4684	3674	1997	2842	2342	2236	4283	3642	4509	3196	2893	3771	3447	3714	4660	3615	1416	1500	1875	3330	2731	2134	4546	5111	6504	4106	Vat1	11	101349571	101357056	-	2766	protein_coding	vesicle amine transport 1 [Source:MGI Symbol;Acc:MGI:1349450]	-
ENSMUSG00000003068	2907	2691	3116	2544	3703	3613	3287	2403	3364	3043	3047	2476	2882	3052	2952	3196	4248	2834	2853	3805	2812	3262	3768	2651	4497	2549	3101	3228	3405	4482	3418	Stk11	10	79951637	79966516	+	4580	protein_coding	serine/threonine kinase 11 [Source:MGI Symbol;Acc:MGI:1341870]	-
ENSMUSG00000066026	2791	2359	3086	2309	3600	3652	3250	2349	4101	3826	3830	2336	2705	3026	2616	4143	3201	3767	3783	2941	2651	3298	4187	4026	4471	3021	3550	2025	1888	3670	2709	Dhrs3	4	144619397	144654779	+	2927	protein_coding	dehydrogenase/reductase (SDR family) member 3 [Source:MGI Symbol;Acc:MGI:1315215]	-
ENSMUSG00000022895	2046	2870	1754	2771	3540	4274	3185	2235	3169	2942	2900	4070	3165	3801	2782	3069	3531	3144	3139	5224	3383	1596	1480	2426	3328	2647	2200	4430	4353	5315	4277	Ets2	16	95502942	95522095	+	5780	protein_coding	E26 avian leukemia oncogene 2, 3' domain [Source:MGI Symbol;Acc:MGI:95456]	ETS
ENSMUSG00000030560	1254	2238	1266	2200	2466	3153	3700	3574	5330	4861	4883	3372	2225	3872	2166	2923	2270	3210	1915	4285	3459	1534	1263	3900	4521	4134	4294	2566	3744	5415	3012	Ctsc	7	87927293	87960096	+	5808	protein_coding	cathepsin C [Source:MGI Symbol;Acc:MGI:109553]	-
ENSMUSG00000024597	3316	3895	3358	2884	2899	2439	2541	2845	4737	4125	4030	3126	2216	3329	2712	3082	3729	3508	2908	3132	2523	2480	3124	3395	3913	2755	2721	2545	3398	4404	2813	Slc12a2	18	58011750	58079893	+	10920	protein_coding	solute carrier family 12, member 2 [Source:MGI Symbol;Acc:MGI:101924]	-
ENSMUSG00000076432	2011	3331	2536	2639	2748	3360	2394	3225	4053	3541	4036	2470	2613	3515	2478	3701	2743	2706	2942	4401	3321	2296	2433	3378	4440	3743	3058	3282	3357	4548	3548	Ywhaq	12	21440072	21467638	-	3061	protein_coding	tyrosine 3-monooxygenase/tryptophan 5-monooxygenase activation protein theta [Source:MGI Symbol;Acc:MGI:891963]	-
ENSMUSG00000069662	2257	3550	1889	3237	2639	4431	4931	1807	3459	2256	2951	3804	2911	3597	3342	3524	3489	3080	4043	4388	2956	1761	1415	1929	3301	2384	2138	3379	4287	5660	4047	Marcks	10	37009371	37014916	-	4048	protein_coding	myristoylated alanine rich protein kinase C substrate [Source:MGI Symbol;Acc:MGI:96907]	-
ENSMUSG00000061032	2666	2567	2786	2266	3590	3741	3217	2875	3332	3052	3228	3159	2880	2947	2921	3584	3686	3257	3544	3871	3105	2897	3392	3160	4061	2792	2819	2864	3088	4596	2860	Rrp1	10	78236218	78248877	-	3337	protein_coding	ribosomal RNA processing 1 [Source:MGI Symbol;Acc:MGI:1203500]	-
ENSMUSG00000018830	3487	2833	3515	3787	4561	3490	3295	1397	2248	1341	2559	3088	3525	2699	3521	2905	4906	2963	1733	3389	1856	4727	10798	1734	3415	1472	1935	3593	2460	3290	2214	Myh11	16	14012399	14109236	-	7599	protein_coding	myosin, heavy polypeptide 11, smooth muscle [Source:MGI Symbol;Acc:MGI:102643]	-
ENSMUSG00000019877	2102	2968	2133	2805	2703	3792	2765	2855	3873	2999	3224	3179	3161	3886	2459	2677	2599	2360	2773	4605	3039	1884	1909	2446	3806	3579	2663	4322	4734	6261	4143	Serinc1	10	57391870	57408626	-	5150	protein_coding	serine incorporator 1 [Source:MGI Symbol;Acc:MGI:1926228]	-
ENSMUSG00000057113	3139	3793	4093	2851	3003	2816	2708	3100	3330	2867	3136	3052	2955	3063	2948	3583	3166	3525	3794	3596	2729	2985	3372	3019	3033	2685	2127	3315	3180	4369	3369	Npm1	11	33102287	33113206	-	2665	protein_coding	nucleophosmin 1 [Source:MGI Symbol;Acc:MGI:106184]	-
ENSMUSG00000029430	2718	3450	2969	2338	3549	3715	3324	2770	3398	3041	3171	3197	2661	3280	2837	3775	3437	3760	3512	3377	2774	2683	2993	2898	3799	2453	2266	3248	3468	4508	3108	Ran	5	129097133	129101387	+	2646	protein_coding	RAN, member RAS oncogene family [Source:MGI Symbol;Acc:MGI:1333112]	-
ENSMUSG00000033595	1129	2176	907	2326	2608	3358	3684	3358	4250	4195	4529	3631	2558	4031	2479	3255	2334	3231	2845	4721	3320	1177	932	4233	5004	3889	5056	1936	2851	4692	3675	Lgi3	14	70768125	70775764	+	3899	protein_coding	leucine-rich repeat LGI family, member 3 [Source:MGI Symbol;Acc:MGI:2182619]	-
ENSMUSG00000021904	2734	2852	1924	3275	2913	4465	2959	1592	2445	2188	2150	4505	3979	3838	3140	2422	3904	3277	4669	5273	3259	1611	930	1727	2638	2303	1935	4521	4302	6130	4489	Sema3g	14	30939817	30952309	+	4540	protein_coding	sema domain, immunoglobulin domain (Ig), short basic domain, secreted, (semaphorin) 3G [Source:MGI Symbol;Acc:MGI:3041242]	-
ENSMUSG00000020923	2695	2698	2677	2547	3114	3831	3220	2681	3173	2623	2589	3056	3322	3555	3202	3096	3706	3336	2963	4329	3339	2223	2416	2412	3914	2922	2395	3636	3911	5147	3549	Ubtf	11	102195386	102210568	-	6552	protein_coding	upstream binding transcription factor, RNA polymerase I [Source:MGI Symbol;Acc:MGI:98512]	HMG
ENSMUSG00000010277	2282	2693	2647	2671	3127	3581	2741	2763	3576	3439	3472	2769	2987	3493	2476	2507	3440	2793	2556	4475	3011	2568	2991	2711	3972	2993	2765	3829	4315	5051	3581	2610507B11Rik	11	78152578	78181449	+	8798	protein_coding	RIKEN cDNA 2610507B11 gene [Source:MGI Symbol;Acc:MGI:1919753]	-
ENSMUSG00000030096	2317	2317	2905	2541	3059	3718	2995	2885	3327	3095	3465	3314	3640	3840	2324	2175	2681	2425	2432	5506	3113	2546	3490	2418	3691	2449	2667	3695	4142	4883	4155	Slc6a6	6	91661034	91736047	+	8457	protein_coding	solute carrier family 6 (neurotransmitter transporter, taurine), member 6 [Source:MGI Symbol;Acc:MGI:98488]	-
ENSMUSG00000029231	1534	2338	1171	2903	2514	4204	3650	1625	3719	2297	2738	2952	2777	5670	2031	2861	3314	2559	3293	4281	3044	1392	1153	1580	2690	2143	2025	5242	8175	7487	4720	Pdgfra	5	75312953	75358876	+	10024	protein_coding	platelet derived growth factor receptor, alpha polypeptide [Source:MGI Symbol;Acc:MGI:97530]	-
ENSMUSG00000021559	2232	2208	2121	2438	4669	4673	3989	1918	4661	3748	3810	1752	2342	3199	1858	3154	2786	2313	2707	2455	2364	3616	2417	2700	3587	2177	2925	4671	4631	6445	3325	Dapk1	13	60749761	60911005	+	9012	protein_coding	death associated protein kinase 1 [Source:MGI Symbol;Acc:MGI:1916885]	-
ENSMUSG00000020440	2572	3123	3077	2109	3563	3233	2798	3394	3413	3077	3476	2942	2729	2718	3065	4183	4398	3808	3586	3457	3132	2571	3027	3228	4512	2840	2949	2155	2554	3385	2635	Arf5	6	28423559	28426601	+	1907	protein_coding	ADP-ribosylation factor 5 [Source:MGI Symbol;Acc:MGI:99434]	-
ENSMUSG00000031488	1494	1437	1401	1669	2838	3918	3556	3740	5326	5392	4186	2454	2296	4273	1671	2105	2122	2581	2426	3845	2646	1184	1322	3846	4914	3685	4098	4114	4358	5086	3648	Rab11fip1	8	27628801	27664674	-	10800	protein_coding	RAB11 family interacting protein 1 (class I) [Source:MGI Symbol;Acc:MGI:1923017]	-
ENSMUSG00000043079	2802	1942	2693	1821	4439	4084	2673	2745	4095	3390	3491	2058	2448	2911	2310	2894	3388	2435	2776	3385	2995	2563	2592	3092	4867	2715	3520	4228	3959	5207	3103	Synpo	18	60727045	60793214	-	9533	protein_coding	synaptopodin [Source:MGI Symbol;Acc:MGI:1099446]	-
ENSMUSG00000051223	2193	3204	2725	2475	3068	3727	3207	3093	3878	3133	3276	3412	2856	3625	2403	3166	2811	3077	3026	3609	2931	2073	2217	2717	3837	3040	2380	3726	4193	5242	3299	Bzw1	1	58432057	58446512	+	4033	protein_coding	basic leucine zipper and W2 domains 1 [Source:MGI Symbol;Acc:MGI:1914132]	-
ENSMUSG00000028757	2277	2825	2522	2286	3284	3973	3243	2682	3343	3204	3285	3092	2869	3218	2520	3247	3577	3241	3350	4234	3193	2676	3107	2876	4034	2875	2612	2963	3365	4504	3044	Ddost	4	138032041	138039939	+	2120	protein_coding	dolichyl-di-phosphooligosaccharide-protein glycotransferase [Source:MGI Symbol;Acc:MGI:1194508]	-
ENSMUSG00000074794	3631	3011	2949	2658	2924	3281	3768	3023	3532	3656	3574	2929	2658	2558	3034	3036	2155	3014	2857	3580	3184	2585	1505	2674	4191	3165	2406	3243	3395	5551	3790	Arrdc3	13	81031503	81044161	+	6266	protein_coding	arrestin domain containing 3 [Source:MGI Symbol;Acc:MGI:2145242]	-
ENSMUSG00000030352	1821	2666	1487	2714	2522	3808	3366	2594	3795	3743	3647	2825	2869	3873	2155	2539	2935	2813	3566	3362	2194	1906	1811	2998	4142	3229	3118	4183	4428	5875	4378	Tspan9	6	127938359	128120557	-	4975	protein_coding	tetraspanin 9 [Source:MGI Symbol;Acc:MGI:1924558]	-
ENSMUSG00000005103	2289	2429	2109	2157	3504	4062	2990	2817	3701	3339	3390	3023	3018	3601	2636	2834	3314	2897	3008	3655	2826	2015	2421	2989	4077	3206	2924	3899	3869	4856	3465	Wdr1	5	38684156	38720564	-	8899	protein_coding	WD repeat domain 1 [Source:MGI Symbol;Acc:MGI:1337100]	-
ENSMUSG00000062328	2595	3265	4889	1749	4851	3217	2058	2250	1842	2044	3865	1987	2077	1890	2539	4476	4048	2494	4911	2702	4010	2100	1908	3445	5198	2355	2394	1631	3065	6954	4423	Rpl17	18	75131629	75136452	+	1327	protein_coding	ribosomal protein L17 [Source:MGI Symbol;Acc:MGI:2448270]	-
ENSMUSG00000026721	2265	3058	3235	2393	2829	2742	2763	2973	4030	3188	3544	2605	2754	3499	2249	3122	2712	2825	2843	3751	2556	3022	3235	3134	4014	2938	2335	3574	4056	5502	3485	Rabgap1l	1	160046744	160620781	-	23232	protein_coding	RAB GTPase activating protein 1-like [Source:MGI Symbol;Acc:MGI:1352507]	-
ENSMUSG00000071072	3065	3731	3681	2564	3452	3815	3841	2321	3222	2289	2582	2772	3274	3199	3134	3783	3141	3271	3304	3363	2762	3318	3945	2718	3098	2270	2161	2881	3347	4175	2654	Ptges3	10	127894823	127913141	+	2217	protein_coding	prostaglandin E synthase 3 [Source:MGI Symbol;Acc:MGI:1929282]	-
ENSMUSG00000024451	1890	2928	2312	4054	2527	3926	3637	1472	2960	1946	2089	4007	4222	3927	3358	2422	3831	2469	2904	4739	2737	2172	1106	1276	3160	2192	2069	4672	5223	6134	4754	Arap3	18	38105681	38132022	-	7967	protein_coding	ArfGAP with RhoGAP domain, ankyrin repeat and PH domain 3 [Source:MGI Symbol;Acc:MGI:2147274]	-
ENSMUSG00000025151	2689	2494	2969	2303	3468	3513	2965	2501	3330	3302	3327	3099	3221	3336	2701	3604	3702	3318	3009	4397	3211	2953	3649	2958	3649	2457	2463	2603	2916	3978	2851	Maged1	X	93579080	93585749	-	4351	protein_coding	MAGE family member D1 [Source:MGI Symbol;Acc:MGI:1930187]	-
ENSMUSG00000026878	2410	3252	2826	2711	2896	3249	2838	3032	3878	3263	3523	3389	3046	3509	2473	2879	3083	2911	2849	3654	2685	2483	2640	2785	3796	2833	2533	3399	3905	4728	3447	Rab14	2	35070217	35091132	-	13589	protein_coding	RAB14, member RAS oncogene family [Source:MGI Symbol;Acc:MGI:1915615]	-
ENSMUSG00000030688	2772	3339	3346	2225	3574	3513	2798	3161	3105	2980	2752	2429	3006	2449	3045	4218	4335	3364	3098	3744	3510	2926	4114	3049	4621	2884	3101	1919	2546	2801	2059	Stard10	7	100966293	100995833	+	2419	protein_coding	START domain containing 10 [Source:MGI Symbol;Acc:MGI:1860093]	-
ENSMUSG00000029648	1635	2826	1182	3216	3308	5844	4347	1425	2412	1939	1823	4107	3775	3987	2939	1966	2479	1919	3148	5175	3270	1197	709	1441	2238	2323	1729	5187	5932	8843	4371	Flt1	5	147498414	147662821	-	13504	protein_coding	FMS-like tyrosine kinase 1 [Source:MGI Symbol;Acc:MGI:95558]	-
ENSMUSG00000007041	2387	2921	2549	2276	3309	3747	2843	2647	3035	2789	2831	2595	2923	3167	2739	3983	3964	3108	3619	3793	3164	2894	3305	2770	4058	2928	2508	2923	3375	4242	3093	Clic1	17	35268942	35277725	+	1799	protein_coding	chloride intracellular channel 1 [Source:MGI Symbol;Acc:MGI:2148924]	-
ENSMUSG00000001833	2068	3243	2110	2635	2449	3180	2921	2823	3938	3397	3552	3788	3211	3896	2434	3218	2545	3248	3351	3964	2734	1891	1683	2794	3416	3040	2268	3694	3960	5529	3427	Septin7	9	25163735	25219867	+	11631	protein_coding	septin 7 [Source:MGI Symbol;Acc:MGI:1335094]	-
ENSMUSG00000022841	2218	2603	2631	2312	3009	3957	2800	3010	3235	2992	3238	2703	2942	3265	2653	3194	3543	2932	2818	4132	3067	2685	3314	3045	4015	3373	2690	2952	3479	4366	3163	Ap2m1	16	20354228	20363659	+	4120	protein_coding	adaptor-related protein complex 2, mu 1 subunit [Source:MGI Symbol;Acc:MGI:1298405]	-
ENSMUSG00000003072	2484	2848	2510	2146	3449	3780	2812	2778	3238	2978	3247	2627	2776	2717	2784	3858	4397	3386	2878	3987	3201	2651	3334	3117	4631	2977	3164	2367	2916	3550	2585	Atp5d	10	79974466	79981652	+	1928	protein_coding	ATP synthase, H+ transporting, mitochondrial F1 complex, delta subunit [Source:MGI Symbol;Acc:MGI:1913293]	-
ENSMUSG00000030738	2607	2617	2804	2502	3390	4168	3279	2609	3093	3232	3209	2465	2743	3053	2350	3131	3271	2883	2777	3964	2946	2816	3318	2884	3700	3069	2569	3314	3591	4577	3210	Eif3c	7	126145627	126165583	-	3511	protein_coding	eukaryotic translation initiation factor 3, subunit C [Source:MGI Symbol;Acc:MGI:1926966]	-
ENSMUSG00000021215	3827	3935	4847	3140	3339	2478	2225	2986	3200	3212	3415	2725	2519	2368	2671	2875	3455	3062	2558	3478	2932	4506	5805	3017	3600	2102	2453	2018	2078	2897	2406	Net1	13	3932018	3968220	-	5217	protein_coding	neuroepithelial cell transforming gene 1 [Source:MGI Symbol;Acc:MGI:1927138]	-
ENSMUSG00000007458	2094	3004	2459	2505	3037	3282	2979	3233	4071	3541	3627	3003	2646	3261	2328	3172	2865	3006	2963	3914	2825	2446	2559	3186	4055	2982	2718	3090	3334	4681	3234	M6pr	6	122285679	122294639	+	4170	protein_coding	mannose-6-phosphate receptor, cation dependent [Source:MGI Symbol;Acc:MGI:96904]	-
ENSMUSG00000032096	2504	2834	2876	2508	3085	3649	2737	2908	3706	3211	3169	2839	2700	3366	2168	2852	2834	2812	2672	3785	2788	2291	2490	2630	3713	3224	2686	3996	4231	5236	3529	Arcn1	9	44652861	44679142	-	14915	protein_coding	archain 1 [Source:MGI Symbol;Acc:MGI:2387591]	-
ENSMUSG00000029381	2315	2172	2341	2275	2540	4376	3505	3122	3720	3357	3239	2992	2919	3416	2559	2502	3322	2496	2761	4161	2837	2074	2070	2795	4453	2675	3177	3818	4371	4314	3330	Shroom3	5	92831294	93113177	+	13247	protein_coding	shroom family member 3 [Source:MGI Symbol;Acc:MGI:1351655]	-
ENSMUSG00000032412	2559	3114	2259	2459	3084	3168	2646	2697	3432	2991	3186	3253	2856	3460	2526	2978	3330	2830	3504	3551	2635	2475	2248	2770	3525	2804	2456	3750	4037	5746	3495	Atp1b3	9	96214708	96246495	-	2389	protein_coding	ATPase, Na+/K+ transporting, beta 3 polypeptide [Source:MGI Symbol;Acc:MGI:107788]	-
ENSMUSG00000015354	2041	3628	1576	3520	2481	3621	3411	1833	2937	2174	2673	3902	3350	3922	2462	3134	3451	3283	3217	6244	3194	1413	1120	1781	2619	2315	1421	4088	4520	7123	3263	Pcolce2	9	95519654	95580149	+	4625	protein_coding	procollagen C-endopeptidase enhancer 2 [Source:MGI Symbol;Acc:MGI:1923727]	-
ENSMUSG00000019188	2347	2838	2570	2459	3428	3737	3061	3086	3383	3247	3438	2739	2586	2869	2744	3874	3626	3238	3260	3145	2704	2590	2961	3010	4356	2828	2858	2709	3067	4055	2791	H13	2	152511381	152550590	+	8884	protein_coding	histocompatibility 13 [Source:MGI Symbol;Acc:MGI:95886]	-
ENSMUSG00000017776	2088	3172	2253	2614	2863	3853	3367	2674	3735	2739	2945	3471	2946	3789	2535	3125	2766	2877	2935	3950	2817	1721	1619	2266	3502	2637	2230	3999	4664	5813	3633	Crk	11	75570085	75597734	+	4730	protein_coding	v-crk avian sarcoma virus CT10 oncogene homolog [Source:MGI Symbol;Acc:MGI:88508]	-
ENSMUSG00000043131	2163	2809	2551	2548	2952	3702	3019	2723	3622	3110	3306	3308	2907	3537	2173	3056	2921	2933	3131	3996	2706	1995	2319	2507	3531	2715	2386	3710	4200	5294	3604	Mob1a	6	83302998	83320758	+	4794	protein_coding	MOB kinase activator 1A [Source:MGI Symbol;Acc:MGI:2442631]	-
ENSMUSG00000038370	4417	3811	5164	2211	4164	3208	2309	2435	2594	1997	2960	1992	2495	1692	2787	4411	3528	2198	3250	3979	2802	4795	6838	3332	3470	2052	2558	2032	1831	2275	1793	Pcp4l1	1	171000831	171023837	-	1577	protein_coding	Purkinje cell protein 4-like 1 [Source:MGI Symbol;Acc:MGI:1913675]	-
ENSMUSG00000029840	2327	3392	3024	2471	2942	3193	2704	2979	3972	3279	3516	2908	2680	3368	2323	3038	2601	2843	2856	3543	2660	2641	2818	2686	3742	3044	2505	3325	3710	4828	3400	Mtpn	6	35485841	35516823	-	3960	protein_coding	myotrophin [Source:MGI Symbol;Acc:MGI:99445]	-
ENSMUSG00000020893	4324	2099	3861	2164	3851	3583	3141	2433	2706	2895	3186	3150	2224	1825	4212	2394	2713	2916	1826	5721	3794	2113	2125	2257	5076	2672	2877	2481	3202	4022	3465	Per1	11	68986043	69000786	+	5631	protein_coding	period circadian clock 1 [Source:MGI Symbol;Acc:MGI:1098283]	-
ENSMUSG00000022799	1374	2378	1193	2701	2257	4159	3638	2273	3146	2911	2591	3350	3349	4429	2382	2020	2123	2134	2869	4692	2749	1131	979	1959	3531	3238	2892	4631	5727	7232	5040	Arhgap31	16	38418702	38533636	-	11141	protein_coding	Rho GTPase activating protein 31 [Source:MGI Symbol;Acc:MGI:1333857]	-
ENSMUSG00000038437	1901	2268	2168	2795	2866	3259	3178	2464	3551	2900	2980	2958	3115	3498	2909	2360	3639	2966	2670	4405	3144	2223	2548	2542	4105	2371	2999	3527	3779	4886	3886	Mllt6	11	97554240	97576289	+	7451	protein_coding	myeloid/lymphoid or mixed-lineage leukemia; translocated to, 6 [Source:MGI Symbol;Acc:MGI:1935145]	-
ENSMUSG00000030849	2067	2316	2293	2031	2930	3277	2515	3957	4332	4334	4165	2900	2406	3100	2311	2719	2350	2878	2480	4108	2912	2305	2235	3617	4823	3429	3009	2589	3132	4670	2668	Fgfr2	7	129764181	132725079	-	10328	protein_coding	fibroblast growth factor receptor 2 [Source:MGI Symbol;Acc:MGI:95523]	-
ENSMUSG00000018750	1877	2317	2167	2475	3284	4081	2632	2616	3267	2857	2722	3087	3259	3430	2601	2251	2663	2608	2763	4950	2983	1726	2075	2501	3565	3331	2503	3997	3767	6542	3956	Zbtb4	11	69656738	69674849	+	8117	protein_coding	zinc finger and BTB domain containing 4 [Source:MGI Symbol;Acc:MGI:1922830]	ZBTB
ENSMUSG00000020917	1931	2086	2160	2280	2602	3426	2726	2607	3659	4070	3413	2435	2998	3546	1737	2570	2583	2554	2532	5012	3464	2103	2585	3388	3864	3275	2992	3111	4030	5587	3514	Acly	11	100367179	100418826	-	5279	protein_coding	ATP citrate lyase [Source:MGI Symbol;Acc:MGI:103251]	-
ENSMUSG00000018770	2634	2976	2866	2235	3560	3212	2617	2950	3258	2688	3006	2819	2752	2806	2821	3870	4357	3694	3284	3324	3226	2849	3869	2731	3908	2551	2505	2531	2852	3716	2349	Atp5g3	2	73738791	73741670	-	2181	protein_coding	ATP synthase, H+ transporting, mitochondrial F0 complex, subunit C3 (subunit 9) [Source:MGI Symbol;Acc:MGI:2442035]	-
ENSMUSG00000054766	2381	3147	2805	2359	2938	3291	2963	2667	3473	2779	3169	3172	2894	3324	2530	3521	3329	3374	3278	3731	2751	2258	2473	2795	3688	2651	2381	3211	3541	4741	3184	Set	2	29947390	29962589	+	4070	protein_coding	SET nuclear oncogene [Source:MGI Symbol;Acc:MGI:1860267]	-
ENSMUSG00000040385	2205	3088	2596	2297	2996	3893	2787	2647	3186	2806	2887	2621	2925	3082	2236	2805	3130	2481	2957	4394	2977	2510	2995	2678	4036	3636	2806	3280	3566	4661	3505	Ppp1ca	19	4242064	4245419	+	2520	protein_coding	protein phosphatase 1 catalytic subunit alpha [Source:MGI Symbol;Acc:MGI:103016]	-
ENSMUSG00000042099	2356	2723	1782	3594	2787	4078	4122	1698	3040	1808	1950	3787	3681	3780	3665	2753	4268	2304	3396	3837	2828	1717	1163	1313	3657	2033	2702	3764	3981	5670	4323	Kank3	17	34029493	34041892	+	3260	protein_coding	KN motif and ankyrin repeat domains 3 [Source:MGI Symbol;Acc:MGI:1098615]	-
ENSMUSG00000026034	2731	3212	4758	3613	2935	3065	2925	2726	3068	2496	2605	3249	3533	2396	4190	2870	4669	2752	2449	2817	1932	3914	3551	2290	3088	1964	1599	3320	3059	4091	2656	Clk1	1	58449348	58463225	-	8132	protein_coding	CDC-like kinase 1 [Source:MGI Symbol;Acc:MGI:107403]	-
ENSMUSG00000076609	2914	1972	2220	1144	953	1273	1277	1269	1458	1199	1563	696	1813	1570	1463	3181	2666	11011	2792	8576	3160	2061	1631	3329	2230	1657	2857	3399	3634	8487	11030	Igkc	6	70703419	70703950	+	532	IG_C_gene	immunoglobulin kappa constant [Source:MGI Symbol;Acc:MGI:96495]	-
ENSMUSG00000004056	1993	2425	2323	2145	3037	3508	2836	2976	3726	3588	3646	2998	2575	3403	2405	2714	3338	3181	3165	3853	2798	2019	2554	3086	4188	2802	3074	2757	3356	4580	3252	Akt2	7	27290977	27340251	+	7131	protein_coding	thymoma viral proto-oncogene 2 [Source:MGI Symbol;Acc:MGI:104874]	-
ENSMUSG00000022528	6703	3094	3682	2436	3992	2093	2358	2511	2817	2025	1981	3110	2556	2795	3292	4610	5426	3533	2806	3275	2470	4918	4456	2754	3721	1615	1913	1508	1934	2270	1644	Hes1	16	29883202	29886614	+	2037	protein_coding	hes family bHLH transcription factor 1 [Source:MGI Symbol;Acc:MGI:104853]	bHLH
ENSMUSG00000005779	2750	3368	2821	2370	3466	3595	3076	2899	2925	2873	3071	2871	2625	2704	2609	4134	3677	3383	3604	3275	2759	2622	3424	2854	3833	2623	2370	2491	2807	3742	2669	Psmb4	3	94791404	94794272	-	1951	protein_coding	proteasome (prosome, macropain) subunit, beta type 4 [Source:MGI Symbol;Acc:MGI:1098257]	-
ENSMUSG00000028851	2924	2775	3043	2441	3140	3420	3667	2607	2935	2615	2881	2843	3004	2760	2709	3691	3742	3038	3517	3998	2481	3105	3916	3306	3663	2458	2431	2240	2485	3716	2669	Nudc	4	133259853	133273307	-	1425	protein_coding	nudC nuclear distribution protein [Source:MGI Symbol;Acc:MGI:106014]	-
ENSMUSG00000029050	1882	2125	1697	2520	2575	4132	3396	2084	3327	2667	2844	3489	3406	4167	2514	2092	2849	2698	2725	4462	2921	1627	1629	1969	3533	2476	2427	4239	4879	6485	4361	Ski	4	155238532	155307049	-	5562	protein_coding	ski sarcoma viral oncogene homolog (avian) [Source:MGI Symbol;Acc:MGI:98310]	-
ENSMUSG00000001440	2225	2759	2493	2650	3339	3641	3175	2964	3467	3204	3270	3271	2851	3246	2538	2651	2861	2826	3037	3675	2759	2189	2456	2700	3767	2597	2401	3475	3778	4830	3072	Kpnb1	11	97050540	97078707	-	6590	protein_coding	karyopherin (importin) beta 1 [Source:MGI Symbol;Acc:MGI:107532]	-
ENSMUSG00000014313	2549	3456	3102	2324	3126	3176	2630	3267	3565	2663	3040	2420	2872	2799	2911	5144	3672	3454	3364	3140	2642	2945	3486	2720	3788	2976	2403	2229	2423	3395	2293	Cox6c	15	35926032	35938392	-	3567	protein_coding	cytochrome c oxidase subunit 6C [Source:MGI Symbol;Acc:MGI:104614]	-
ENSMUSG00000028676	3184	3659	4071	2905	3478	2745	2537	2381	3656	2748	3226	2686	2830	2893	2686	3452	3064	2872	2325	2835	2535	4000	3982	2427	3429	2265	1976	3037	3260	4019	2780	Srsf10	4	135583058	135597219	+	7003	protein_coding	serine and arginine-rich splicing factor 10 [Source:MGI Symbol;Acc:MGI:1333805]	-
ENSMUSG00000029860	2321	2361	1913	2337	3189	3133	2840	2428	3031	2567	2871	3367	3198	3672	3317	2963	3864	3170	2915	4930	3413	1898	1945	2373	4032	2498	2367	3435	3578	4516	3343	Zyx	6	42326564	42337147	+	5390	protein_coding	zyxin [Source:MGI Symbol;Acc:MGI:103072]	-
ENSMUSG00000028820	2673	2894	2735	2646	3084	3395	3181	2377	3547	2610	2866	3124	2688	3264	2554	3011	3297	2889	2477	3864	2954	2346	2104	2520	3904	2501	2375	3954	4344	4660	2915	Sfpq	4	126915117	126930806	+	4743	protein_coding	splicing factor proline/glutamine rich (polypyrimidine tract binding protein associated) [Source:MGI Symbol;Acc:MGI:1918764]	-
ENSMUSG00000000216	2378	2897	2717	2374	2156	3332	2655	3200	3933	3626	3689	2356	2397	3001	1876	2981	2739	2618	2390	3788	2869	2403	2714	2835	4491	3201	3436	2952	4357	4365	2955	Scnn1g	7	121333702	121367698	+	2991	protein_coding	sodium channel, nonvoltage-gated 1 gamma [Source:MGI Symbol;Acc:MGI:104695]	-
ENSMUSG00000038014	2429	2640	2773	2533	2731	3410	2580	2795	3694	3140	3329	3155	2976	3203	2677	2417	2968	2785	2704	3910	2919	2653	2891	2403	3664	2515	2456	3446	3945	4587	3329	Fam120a	13	49032695	49121493	-	5105	protein_coding	family with sequence similarity 120, member A [Source:MGI Symbol;Acc:MGI:2446163]	-
ENSMUSG00000030168	2434	2897	2489	2253	3298	3615	2962	2868	3836	2965	3373	2430	2272	2781	2079	2776	2605	2134	3107	3426	2677	2526	3264	2901	4227	3228	3383	3268	3641	4694	3182	Adipor2	6	119330111	119394665	-	5979	protein_coding	adiponectin receptor 2 [Source:MGI Symbol;Acc:MGI:93830]	-
ENSMUSG00000020412	3234	3129	3406	3138	3797	2701	2713	2301	3130	3166	3392	2288	2775	2606	2483	3242	3706	2611	2467	2898	2391	5296	5519	2660	3383	1643	2025	2826	2984	3207	2424	Ascc2	11	4587747	4635699	+	4964	protein_coding	activating signal cointegrator 1 complex subunit 2 [Source:MGI Symbol;Acc:MGI:1922702]	-
ENSMUSG00000020267	2468	3526	2885	2176	3043	2943	2620	3375	3497	2995	3130	2546	2542	2743	2691	4831	3412	3340	3387	3156	2884	2848	3222	3098	4172	2894	2501	2110	2512	3330	2635	Hint1	11	54757209	54761327	+	872	protein_coding	histidine triad nucleotide binding protein 1 [Source:MGI Symbol;Acc:MGI:1321133]	-
ENSMUSG00000021484	2215	2771	2300	2426	2996	3879	3265	2774	3421	3184	3185	3101	2962	3104	2611	3079	2764	2634	3089	3940	2710	2095	2483	2951	3926	2821	2739	2912	3340	4601	3234	Lman2	13	55491646	55510596	-	7920	protein_coding	lectin, mannose-binding 2 [Source:MGI Symbol;Acc:MGI:1914140]	-
ENSMUSG00000029328	2760	2369	3142	2544	3820	3075	2503	2661	3580	3050	3582	2838	2753	2942	2754	2980	3885	2734	2451	2918	2420	3209	3479	2284	3447	1995	2175	3660	3642	4548	3276	Hnrnpdl	5	100181436	100187523	-	4818	protein_coding	heterogeneous nuclear ribonucleoprotein D-like [Source:MGI Symbol;Acc:MGI:1355299]	-
ENSMUSG00000001924	2170	2482	2249	2260	3190	4128	3098	2241	3117	2830	2957	2364	2873	3269	2280	2388	3277	2746	2750	4572	3120	2473	3058	2597	3414	2831	2619	3590	4167	4844	3512	Uba1	X	20524565	20549418	+	4819	protein_coding	ubiquitin-like modifier activating enzyme 1 [Source:MGI Symbol;Acc:MGI:98890]	-
ENSMUSG00000051391	2065	2476	1969	2085	3496	4805	3527	2740	3541	3052	2942	3031	2736	3334	2383	2515	2975	2859	2430	4177	2997	1594	2010	2726	4094	2618	2733	3477	4318	4542	3044	Ywhag	5	135937263	135963470	-	5500	protein_coding	tyrosine 3-monooxygenase/tryptophan 5-monooxygenase activation protein, gamma polypeptide [Source:MGI Symbol;Acc:MGI:108109]	-
ENSMUSG00000027452	3941	3315	4931	2744	3841	2538	1966	2720	3287	3052	3590	2323	2739	2434	2543	3568	3556	3070	2884	2823	2678	4140	5272	3133	3292	1892	2447	1890	1912	2662	2100	Acss1	2	150460025	150510420	-	4128	protein_coding	acyl-CoA synthetase short-chain family member 1 [Source:MGI Symbol;Acc:MGI:1915988]	-
ENSMUSG00000039262	2098	2181	2398	2588	2754	3395	2402	2383	3305	3100	3094	2961	3192	3498	2471	2101	3021	2589	2455	4897	2943	2316	2707	2620	3629	2779	2548	3821	4337	4953	3678	Prrc2b	2	32041094	32124549	+	11262	protein_coding	proline-rich coiled-coil 2B [Source:MGI Symbol;Acc:MGI:1923304]	-
ENSMUSG00000021036	1455	2297	1163	2041	2571	3754	2996	3260	4210	3783	3602	3140	2488	3779	2149	2607	2042	2234	2514	3834	2963	986	994	3155	4268	3478	3373	3699	4876	5777	3712	Sptlc2	12	87351832	87435129	-	8115	protein_coding	serine palmitoyltransferase, long chain base subunit 2 [Source:MGI Symbol;Acc:MGI:108074]	-
ENSMUSG00000021998	2618	2745	2868	2092	2765	2711	2418	3240	3758	3308	3643	2775	2526	3294	2073	3043	3045	3320	3092	3535	2642	2162	2536	3312	3784	2982	2670	2517	3658	4545	3434	Lcp1	14	75368541	75468282	+	9504	protein_coding	lymphocyte cytosolic protein 1 [Source:MGI Symbol;Acc:MGI:104808]	-
ENSMUSG00000046722	2596	3205	3047	2296	3493	3686	3000	2728	3174	2882	2966	2763	2669	2902	2707	3325	3256	2761	2826	3297	2875	2238	2854	2857	3825	2489	2649	2925	3279	4430	3097	Cdc42se1	3	95136043	95143720	+	3258	protein_coding	CDC42 small effector 1 [Source:MGI Symbol;Acc:MGI:1889510]	-
ENSMUSG00000020864	1832	2486	2105	2271	2907	4214	3069	2951	3642	3230	3194	2791	2494	3386	2140	2950	3075	2509	2593	4122	2819	1819	1838	2522	4197	3540	3015	3290	3908	4989	3105	Ankrd40	11	94218827	94232667	+	4255	protein_coding	ankyrin repeat domain 40 [Source:MGI Symbol;Acc:MGI:1918702]	-
ENSMUSG00000079435	2829	3501	3473	2318	3074	2819	2459	2989	3115	2187	2504	2691	2904	2864	3263	5173	3761	3563	3390	3073	2594	3027	3104	2907	3126	2951	2005	2305	2269	3932	2757	Rpl36a	X	133486403	133488811	+	1655	protein_coding	ribosomal protein L36A [Source:MGI Symbol;Acc:MGI:1201789]	-
ENSMUSG00000028822	2313	3094	2283	2592	3278	3668	3046	2776	3171	2788	2827	3477	2973	3117	2836	3281	3207	3060	3279	3836	3150	2089	2324	2749	3709	2568	2290	2662	2821	4485	3089	Tmem50a	4	134625160	134642335	-	1270	protein_coding	transmembrane protein 50A [Source:MGI Symbol;Acc:MGI:1919067]	-
ENSMUSG00000020841	2309	2974	2504	2725	2894	3575	2726	2473	3153	2890	3111	3778	3275	3235	2369	2604	2501	2792	3667	4670	2889	1942	2039	2400	3192	2311	2255	3410	3616	5055	3498	Cpd	11	76669250	76737844	-	8332	protein_coding	carboxypeptidase D [Source:MGI Symbol;Acc:MGI:107265]	-
ENSMUSG00000031278	1641	2705	1862	2201	2533	3077	2702	3359	4481	4254	4116	3269	2420	3198	2229	2816	1658	2975	2729	3162	2446	1935	1885	4038	3720	3000	3291	2781	3997	5155	3162	Acsl4	X	141100989	141173531	-	5405	protein_coding	acyl-CoA synthetase long-chain family member 4 [Source:MGI Symbol;Acc:MGI:1354713]	-
ENSMUSG00000022964	2029	3222	2929	2572	2971	3283	2677	2873	3639	3383	3301	2774	2684	3341	2355	3195	2733	2675	2509	3964	2900	3003	2793	2930	4219	2888	2974	2355	2757	3837	2883	Tmem50b	16	91371391	91394688	-	2446	protein_coding	transmembrane protein 50B [Source:MGI Symbol;Acc:MGI:1925225]	-
ENSMUSG00000038244	2714	2143	3044	2420	3670	3888	2616	2345	3220	3700	3586	2513	2535	3160	2135	2273	3000	2559	2495	3792	2460	2828	3299	2664	3579	2337	2492	3357	4292	4470	2908	Mical2	7	111825063	112012313	+	15218	protein_coding	microtubule associated monooxygenase, calponin and LIM domain containing 2 [Source:MGI Symbol;Acc:MGI:2444947]	-
ENSMUSG00000028961	2269	2969	2398	2295	3575	4347	4249	3040	3419	3628	3158	1789	1907	2094	1715	3113	3015	2081	1991	2780	3671	2662	3601	3086	4373	2796	2618	3509	3628	3682	2981	Pgd	4	149234448	149251228	-	6447	protein_coding	phosphogluconate dehydrogenase [Source:MGI Symbol;Acc:MGI:97553]	-
ENSMUSG00000040713	2420	3487	3284	2411	3825	4156	3372	2718	2848	2754	2644	1790	2016	2360	1967	3402	3631	2619	2245	3357	3480	2830	3329	2248	3700	2901	2369	3140	4122	4175	2801	Creg1	1	165591315	165602877	+	2362	protein_coding	cellular repressor of E1A-stimulated genes 1 [Source:MGI Symbol;Acc:MGI:1344382]	-
ENSMUSG00000025980	3189	3678	3060	2987	2959	4308	5016	1938	2532	2241	2103	2416	3198	3130	2854	3416	3156	2855	2606	3964	2998	2243	2582	2468	3007	2169	1949	3185	3582	3886	2722	Hspd1	1	55116994	55127402	-	2642	protein_coding	heat shock protein 1 (chaperonin) [Source:MGI Symbol;Acc:MGI:96242]	-
ENSMUSG00000029994	1543	2118	1899	2040	2479	3247	2677	4248	4433	4333	3977	2450	1947	3017	1722	2646	2290	2270	2310	3820	2939	2107	2329	3424	5234	4471	3501	2688	3599	3779	2852	Anxa4	6	86713822	86770566	-	4645	protein_coding	annexin A4 [Source:MGI Symbol;Acc:MGI:88030]	-
ENSMUSG00000058546	2298	3195	2982	2509	2892	3497	2841	2727	2941	2776	2912	3160	2972	1929	2745	4399	3147	2857	3094	4000	2942	2249	2324	2510	3707	3235	2476	2438	2857	4578	3194	Rpl23a	11	78071758	78074410	-	847	protein_coding	ribosomal protein L23A [Source:MGI Symbol;Acc:MGI:3040672]	-
ENSMUSG00000063077	2020	2354	2420	2595	2795	3749	3014	2742	3320	3147	2797	3099	3021	3686	2385	2258	2834	2660	2664	4378	2965	1858	2315	2583	3446	2537	2181	3973	4248	4783	3497	Kif1b	4	149260776	149392150	-	17809	protein_coding	kinesin family member 1B [Source:MGI Symbol;Acc:MGI:108426]	-
ENSMUSG00000059981	2123	2448	2456	2900	2799	3699	3242	2192	3208	2791	2786	2906	3183	3170	2702	2110	3495	2352	2225	4401	2679	2540	2611	2049	3832	2501	2625	3616	4348	4750	3567	Taok2	7	126464850	126483875	-	9316	protein_coding	TAO kinase 2 [Source:MGI Symbol;Acc:MGI:1915919]	-
ENSMUSG00000028763	1041	1174	892	1530	2205	4533	2735	3596	5116	4572	4536	1949	2021	3342	1569	1524	2280	2179	1833	4114	2379	976	1391	3581	6062	4372	4774	3657	4274	5051	2976	Hspg2	4	137196080	137297941	+	14739	protein_coding	perlecan (heparan sulfate proteoglycan 2) [Source:MGI Symbol;Acc:MGI:96257]	-
ENSMUSG00000032437	2327	3486	2508	2776	3081	3986	3050	2374	3189	2608	2821	2713	2582	2852	2482	2696	2572	2108	2446	3882	2938	2420	2209	2294	3396	2499	2502	3667	4881	5220	3656	Stt3b	9	115071649	115139489	-	4221	protein_coding	STT3, subunit of the oligosaccharyltransferase complex, homolog B (S. cerevisiae) [Source:MGI Symbol;Acc:MGI:1915542]	-
ENSMUSG00000022477	2127	2436	2395	2195	3501	4050	3181	2405	2933	2758	2701	2429	3602	2896	2773	2736	3661	2665	2522	4203	3622	2420	3271	2652	3732	2538	2609	2853	3201	4338	2627	Aco2	15	81756510	81799334	+	4302	protein_coding	aconitase 2, mitochondrial [Source:MGI Symbol;Acc:MGI:87880]	-
ENSMUSG00000022051	1894	3330	2112	2252	2584	2768	2857	3418	3597	3092	3027	3354	3005	3372	2507	3405	2477	3025	3456	3989	2999	1947	2080	2558	3536	3204	2459	2608	2906	4918	3231	Bnip3l	14	67222688	67246326	-	3859	protein_coding	BCL2/adenovirus E1B interacting protein 3-like [Source:MGI Symbol;Acc:MGI:1332659]	-
ENSMUSG00000019966	2738	4413	2551	3725	1917	2818	2973	2098	3046	1932	2168	4702	3933	3536	2951	3116	2590	3057	3844	4233	2975	1630	1586	1653	2529	2553	1275	3305	3943	4496	3323	Kitl	10	99851492	99936278	+	5911	protein_coding	kit ligand [Source:MGI Symbol;Acc:MGI:96974]	-
ENSMUSG00000027215	2300	2600	3003	1964	3476	3107	2336	3106	3115	3126	3347	2868	2436	2712	2629	2972	3609	3455	3271	4120	3093	2703	3495	3356	3715	2419	2499	2489	2454	3227	2494	Cd82	2	93249456	93293485	-	3005	protein_coding	CD82 antigen [Source:MGI Symbol;Acc:MGI:104651]	-
ENSMUSG00000006273	2069	2680	2290	2239	3222	3175	3174	3430	3637	3475	3498	2903	2361	2985	2219	2988	2681	3143	2673	3206	2921	2022	2431	3350	4287	2808	2860	2610	2905	4171	3036	Atp6v1b2	8	69541298	69566363	+	5305	protein_coding	ATPase, H+ transporting, lysosomal V1 subunit B2 [Source:MGI Symbol;Acc:MGI:109618]	-
ENSMUSG00000024712	2718	3154	3683	2099	3694	3454	2704	2258	2990	2417	2887	2112	2408	2815	1949	4104	2938	2304	3099	3310	2796	3444	4887	2797	3347	2318	2329	2898	3300	3624	2599	Rfk	19	17371407	17378713	+	2603	protein_coding	riboflavin kinase [Source:MGI Symbol;Acc:MGI:1914688]	-
ENSMUSG00000035152	2363	2564	2152	2273	3066	3749	2820	2862	3323	3142	3124	2765	2584	3124	2413	2714	3150	2562	3071	3810	2794	2224	2654	2867	3696	2848	2756	3251	3521	4125	3037	Ap2b1	11	83189850	83295861	+	8755	protein_coding	adaptor-related protein complex 2, beta 1 subunit [Source:MGI Symbol;Acc:MGI:1919020]	-
ENSMUSG00000031311	2246	2739	2489	2541	2705	2889	2855	3108	3553	3326	3572	3424	2812	3105	2510	2884	2777	3169	2933	3646	2732	2313	2641	2814	3453	2642	2289	2763	2959	4318	3136	Nono	X	100472924	100492197	+	4375	protein_coding	non-POU-domain-containing, octamer binding protein [Source:MGI Symbol;Acc:MGI:1855692]	-
ENSMUSG00000020473	1928	1333	1933	1176	3599	3547	2204	2481	2905	2829	2491	2556	3516	3391	3222	1552	4329	4942	3672	5044	4337	1973	2216	2140	2930	2211	2184	3824	3522	4193	3155	Aebp1	11	5811947	5822088	+	4058	protein_coding	AE binding protein 1 [Source:MGI Symbol;Acc:MGI:1197012]	-
ENSMUSG00000037643	2162	2671	2823	2273	2812	2823	2592	3658	3770	3656	3469	2728	2505	3241	2225	2833	2847	2655	2224	4010	3085	2246	2309	2981	4202	3046	2660	2966	3370	3557	2935	Prkci	3	31049896	31107108	+	5551	protein_coding	protein kinase C, iota [Source:MGI Symbol;Acc:MGI:99260]	-
ENSMUSG00000028195	1490	1826	1795	1180	1557	1935	3034	3153	3676	4302	3083	3047	1874	6483	1704	7142	2758	4651	2384	6785	2839	934	899	1977	2874	1581	1584	2775	3166	5760	3076	Ccn1	3	145352731	145355736	-	2019	protein_coding	cellular communication network factor 1 [Source:MGI Symbol;Acc:MGI:88613]	-
ENSMUSG00000057322	3019	2974	3293	2024	3413	2843	2540	2816	2907	2005	2198	2518	2611	2425	3170	5611	4349	4434	3160	2851	2561	3307	3143	2471	3159	2464	1981	2502	2085	3764	2662	Rpl38	11	114559350	114563157	+	542	protein_coding	ribosomal protein L38 [Source:MGI Symbol;Acc:MGI:1914921]	-
ENSMUSG00000017615	2091	2301	2102	1876	2909	3335	2396	3116	4222	3487	3755	2605	2533	3493	2445	2995	2919	2549	2892	3242	2463	1789	1877	2767	4537	3393	3132	3007	3457	4570	2967	Tnfaip1	11	78413676	78427158	-	3781	protein_coding	tumor necrosis factor, alpha-induced protein 1 (endothelial) [Source:MGI Symbol;Acc:MGI:104961]	-
ENSMUSG00000018171	2912	3359	3212	2285	3202	3183	2840	2582	3885	2869	3289	1817	2119	2371	2494	3837	2811	1766	1763	2754	2697	3464	2890	2320	4179	2784	2695	3508	3951	4342	3014	Vmp1	11	86474691	86574662	-	3862	protein_coding	vacuole membrane protein 1 [Source:MGI Symbol;Acc:MGI:1923159]	-
ENSMUSG00000006676	2479	2275	2837	2589	3132	3397	3344	2100	3075	2473	2865	2611	2848	3230	2630	2616	3502	2659	2535	3847	2890	2658	3344	2269	3854	2013	2454	3129	3412	4669	3395	Usp19	9	108367801	108379536	+	7048	protein_coding	ubiquitin specific peptidase 19 [Source:MGI Symbol;Acc:MGI:1918722]	-
ENSMUSG00000027763	2606	3096	2982	2626	2298	2809	2202	2701	3214	2656	2970	2476	2665	3531	1986	2421	2910	2373	2130	3783	2746	2350	1999	2128	3199	2975	2307	4720	4734	5693	3834	Mbnl1	3	60380251	60537171	+	18717	protein_coding	muscleblind like splicing factor 1 [Source:MGI Symbol;Acc:MGI:1928482]	-
ENSMUSG00000026554	2545	3042	2899	2718	3092	2961	2800	3019	3110	2912	3052	2882	2759	2761	2625	2838	3308	2829	2530	3796	2830	2643	3438	2655	3869	2413	2548	2826	2827	3700	2885	Dcaf8	1	171975651	172024572	+	12996	protein_coding	DDB1 and CUL4 associated factor 8 [Source:MGI Symbol;Acc:MGI:91860]	-
ENSMUSG00000038156	1592	2156	1070	2660	2675	4681	4359	1711	2846	2286	2765	3717	3052	3879	2335	2298	2721	2689	3001	4965	2680	1588	1252	1772	2543	1985	1865	3891	4850	7151	3968	Spon1	7	113365235	113642605	+	10382	protein_coding	spondin 1, (f-spondin) extracellular matrix protein [Source:MGI Symbol;Acc:MGI:2385287]	-
ENSMUSG00000015568	1827	3757	1518	2608	2404	3610	3440	2589	3969	2828	3217	2576	3426	2521	2198	1771	2525	2141	2470	3510	3211	942	2432	3709	3113	3682	2495	2622	3783	6302	3779	Lpl	8	69333143	69360100	+	10478	protein_coding	lipoprotein lipase [Source:MGI Symbol;Acc:MGI:96820]	-
ENSMUSG00000027593	2028	2668	1964	2002	2803	3491	3334	2386	3016	2634	2747	2936	2767	3408	2546	3475	3446	3256	3158	3791	3087	2025	2224	2582	3768	2778	2538	2859	3314	4960	2975	Raly	2	154633016	154709181	+	3292	protein_coding	hnRNP-associated with lethal yellow [Source:MGI Symbol;Acc:MGI:97850]	-
ENSMUSG00000001289	2687	3560	3016	2325	3208	2862	2547	3065	2901	2515	2747	2664	2733	2566	2989	4647	3738	3339	3354	3532	3001	2394	2783	2911	3602	2706	2243	2266	2133	3218	2658	Pfdn5	15	102234551	102240308	+	1394	protein_coding	prefoldin 5 [Source:MGI Symbol;Acc:MGI:1928753]	-
ENSMUSG00000035847	1856	2660	2384	2176	2526	3180	2490	3004	4167	3270	3322	2521	2331	3343	1877	2493	2148	2222	2483	3896	2625	2112	2399	2617	4197	3363	2915	3663	4404	4960	3224	Ids	X	69386675	69408690	-	5101	protein_coding	iduronate 2-sulfatase [Source:MGI Symbol;Acc:MGI:96417]	-
ENSMUSG00000025223	2588	2588	2985	2515	3027	3089	2819	2642	2922	2527	2636	2884	3148	2784	3052	2910	4348	2864	2477	3507	2737	2819	3061	2225	3840	2125	2264	2956	3147	4245	3059	Ldb1	19	46020009	46033653	-	4606	protein_coding	LIM domain binding 1 [Source:MGI Symbol;Acc:MGI:894762]	-
ENSMUSG00000028559	2254	2659	2241	2246	2588	3081	2431	3357	4069	3588	3359	2551	2422	3079	2099	2530	2450	2309	2535	3410	2395	1867	2003	2781	4263	3593	3187	3186	3884	5019	3322	Osbpl9	4	108918342	109059469	-	7006	protein_coding	oxysterol binding protein-like 9 [Source:MGI Symbol;Acc:MGI:1923784]	-
ENSMUSG00000061086	1445	1653	1550	1535	3774	2725	1737	1740	1875	1150	853	1218	5263	2271	3528	2379	14183	4492	2817	5338	8109	698	2791	1431	2394	1565	1082	3100	3447	2888	1715	Myl4	11	104441489	104486579	+	4637	protein_coding	myosin, light polypeptide 4 [Source:MGI Symbol;Acc:MGI:97267]	-
ENSMUSG00000095115	1275	2498	1217	2498	2033	4315	3473	1998	3271	2185	2341	3346	2939	4111	2562	2446	2646	2332	3105	4469	3086	1014	1001	1635	3433	3218	2076	4360	4668	6912	4270	Itpripl2	7	118084334	118091198	-	6865	protein_coding	inositol 1,4,5-triphosphate receptor interacting protein-like 2 [Source:MGI Symbol;Acc:MGI:2442416]	-
ENSMUSG00000025784	2998	2883	2365	1827	2864	1725	2594	2748	2827	2071	2682	3033	2280	2123	2389	3787	7166	7176	2884	2351	1921	2843	3528	2475	3180	2137	1766	2802	2618	3907	2771	Clec3b	9	122980011	122986497	+	992	protein_coding	C-type lectin domain family 3, member b [Source:MGI Symbol;Acc:MGI:104540]	-
ENSMUSG00000037458	2522	2500	2974	1920	3049	2979	2437	2291	3901	3555	3555	2489	2603	3401	2193	3430	2751	3289	2804	2805	2065	3052	2912	3335	3416	2418	2345	2618	3508	4456	3137	Azin1	15	38487671	38519510	-	6256	protein_coding	antizyme inhibitor 1 [Source:MGI Symbol;Acc:MGI:1859169]	-
ENSMUSG00000013858	2298	2258	2514	2194	3269	3463	3125	2407	3171	2767	2881	2422	2622	2844	2702	2763	4317	2706	2582	3408	2742	2523	2624	2372	4438	2558	3196	2993	3339	4119	3061	Tmem259	10	79810782	79820164	-	4663	protein_coding	transmembrane protein 259 [Source:MGI Symbol;Acc:MGI:2177957]	-
ENSMUSG00000050335	813	1520	739	1229	3001	4588	4737	4368	4136	4188	3816	2009	1447	3278	1486	2528	2089	2998	2552	2901	2914	1109	1700	3453	6277	4782	3889	2064	3039	4587	2405	Lgals3	14	47605208	47623617	+	1858	protein_coding	lectin, galactose binding, soluble 3 [Source:MGI Symbol;Acc:MGI:96778]	-
ENSMUSG00000041992	1869	2949	1289	2894	3554	4822	2720	1450	2622	1534	1789	3676	3281	3692	2745	2499	2773	1884	3598	4195	2823	1080	738	1086	2759	2346	1590	4819	5321	8380	3817	Rapgef5	12	117480099	117723472	+	12785	protein_coding	Rap guanine nucleotide exchange factor (GEF) 5 [Source:MGI Symbol;Acc:MGI:2444365]	-
ENSMUSG00000068036	2226	2463	2233	2592	2600	3191	3054	2453	3413	3197	3205	2915	2746	3551	2338	2853	2705	2514	2553	3662	2933	2433	2063	2258	3585	2604	2384	3692	4053	4679	3424	Afdn	17	13980801	14126412	+	10325	protein_coding	afadin, adherens junction formation factor [Source:MGI Symbol;Acc:MGI:1314653]	-
ENSMUSG00000006386	2085	3388	1559	3652	2167	3710	2824	1417	2260	2248	2249	4580	4033	3873	2609	2457	2455	2508	3373	5779	3051	1510	778	1608	2077	2080	1613	4361	4365	5529	4367	Tek	4	94627526	94763213	+	4712	protein_coding	TEK receptor tyrosine kinase [Source:MGI Symbol;Acc:MGI:98664]	-
ENSMUSG00000055320	1394	1682	1635	2114	2802	3348	2640	3420	4158	3793	3446	2737	2595	3775	2135	2098	2895	2391	2432	4140	2870	1521	1606	2865	4091	3352	3015	3722	4523	4524	2832	Tead1	7	112278525	112506014	+	13570	protein_coding	TEA domain family member 1 [Source:MGI Symbol;Acc:MGI:101876]	TEA
ENSMUSG00000021866	2189	2340	2480	2181	3339	3423	2733	2811	3463	3218	3244	2931	2547	3036	2243	2886	2744	2921	3009	3785	3025	2630	3268	3106	4213	2513	2816	2405	2501	3847	2699	Anxa11	14	25842580	25887228	+	4135	protein_coding	annexin A11 [Source:MGI Symbol;Acc:MGI:108481]	-
ENSMUSG00000045973	2143	2392	2223	2219	2832	3942	3309	2697	4214	3690	3649	1970	2098	2364	2294	2574	2811	2282	2517	3421	2716	1973	2022	3117	4162	2633	3032	3619	3211	5038	3298	Slc25a51	4	45395923	45408766	-	5510	protein_coding	solute carrier family 25, member 51 [Source:MGI Symbol;Acc:MGI:2684984]	-
ENSMUSG00000037822	2203	3074	2627	2417	2756	2960	2515	3207	3332	3073	3155	3038	2660	3065	2469	3309	2942	3090	2870	3619	2939	2345	2693	2718	3688	2594	2339	2814	2944	4205	2742	Smim14	5	65604187	65694527	-	15976	protein_coding	small integral membrane protein 14 [Source:MGI Symbol;Acc:MGI:1915802]	-
ENSMUSG00000026193	1591	2018	1036	2665	1987	3467	2296	1752	3045	2427	3696	2642	3173	3113	1938	1777	3737	3985	2875	5214	2290	1096	947	1900	2825	2679	2223	3295	5231	8177	5108	Fn1	1	71624679	71692359	-	11685	protein_coding	fibronectin 1 [Source:MGI Symbol;Acc:MGI:95566]	-
ENSMUSG00000022234	2623	3283	2877	2451	2849	3367	3108	2642	2963	2582	2806	2653	2864	2896	2710	3250	3108	2906	2958	3754	2563	2514	2882	2778	3255	2668	2299	2646	2978	3957	2962	Cct5	15	31590946	31601950	-	2766	protein_coding	chaperonin containing Tcp1, subunit 5 (epsilon) [Source:MGI Symbol;Acc:MGI:107185]	-
ENSMUSG00000032199	2494	2892	2757	2182	3162	3669	2913	2196	2748	2267	2483	2591	2664	2974	2350	3559	3533	3573	3267	3835	2690	2374	2534	2177	2992	2372	1996	3229	3577	4820	3275	Polr2m	9	71385719	71393217	-	2424	protein_coding	polymerase (RNA) II (DNA directed) polypeptide M [Source:MGI Symbol;Acc:MGI:107282]	-
ENSMUSG00000042712	2262	3364	2516	2312	2425	2319	2330	3542	4627	3557	3707	2840	2425	3024	2554	3766	2434	3058	2877	2514	2514	2626	3378	3510	4259	3003	2439	1815	2235	3278	2564	Tceal9	X	135145828	135147888	+	1037	protein_coding	transcription elongation factor A like 9 [Source:MGI Symbol;Acc:MGI:109567]	-
ENSMUSG00000022185	2480	2302	2746	2659	3061	3021	3235	2252	3597	2702	2915	2475	2892	2957	2749	2958	3539	2974	2344	3325	2444	2751	2907	2294	3760	2189	2620	3079	3313	4485	3010	Acin1	14	54879618	54924388	-	10527	protein_coding	apoptotic chromatin condensation inducer 1 [Source:MGI Symbol;Acc:MGI:1891824]	-
ENSMUSG00000020777	2651	3029	3154	2575	3561	3823	2900	2721	3131	2852	2918	2392	2671	2696	2275	2553	2884	1987	2062	3202	2879	2756	3523	2447	3715	2410	2608	3273	3649	4010	2678	Acox1	11	116062714	116089871	-	5082	protein_coding	acyl-Coenzyme A oxidase 1, palmitoyl [Source:MGI Symbol;Acc:MGI:1330812]	-
ENSMUSG00000029622	2144	2310	2065	2038	2887	3764	3130	2429	2961	2614	2755	2399	2539	2780	2134	2947	3375	2641	2858	3740	2629	1974	2270	2451	4099	3056	2949	3152	4141	5068	3391	Arpc1b	5	145051025	145067515	+	5115	protein_coding	actin related protein 2/3 complex, subunit 1B [Source:MGI Symbol;Acc:MGI:1343142]	-
ENSMUSG00000060803	2811	2430	2297	1741	4933	4600	4473	2115	2034	2666	2044	2378	2077	2083	2486	3463	3090	2232	2756	2907	3091	2678	4545	2057	3365	1924	1847	3744	3640	3998	3184	Gstp1	19	4085407	4087985	-	1548	protein_coding	glutathione S-transferase, pi 1 [Source:MGI Symbol;Acc:MGI:95865]	-
ENSMUSG00000062397	2679	3278	2993	2534	2634	2939	2421	2695	3213	2731	2837	2886	2761	3052	2491	3188	2890	2847	2811	3783	2791	2467	2871	2663	3604	2640	2538	2681	2951	3927	2822	Zfp706	15	36997271	37008017	-	4981	protein_coding	zinc finger protein 706 [Source:MGI Symbol;Acc:MGI:1915286]	-
ENSMUSG00000019590	2653	3248	3251	2573	3205	3261	2494	2470	2941	2499	2863	2621	2675	2498	2553	2502	2919	1752	2798	3474	2536	3145	4080	2605	4030	2608	2651	2782	3123	3669	3087	Cyb561	11	105824528	105844162	-	3653	protein_coding	cytochrome b-561 [Source:MGI Symbol;Acc:MGI:103253]	-
ENSMUSG00000016664	1460	2251	1525	2102	2648	3675	3740	3079	3806	3219	2997	2797	2546	3151	2444	2252	2523	2580	2558	3169	2249	1465	1443	2492	4425	3263	3087	3515	4322	5189	3552	Pacsin2	15	83259808	83348807	-	4908	protein_coding	protein kinase C and casein kinase substrate in neurons 2 [Source:MGI Symbol;Acc:MGI:1345153]	-
ENSMUSG00000006299	2513	2884	2737	2157	3095	3145	2593	3042	2923	2773	2891	2788	2620	2907	2830	3468	3834	3342	3081	3147	2850	2467	2785	2868	3691	2339	2465	2374	2642	3567	2625	Aamp	1	74318999	74323897	-	3458	protein_coding	angio-associated migratory protein [Source:MGI Symbol;Acc:MGI:107809]	-
ENSMUSG00000020859	1781	2550	1782	2627	2778	3542	3060	2376	3569	2631	2717	2983	2822	3601	2352	2643	2571	2375	2495	3620	2783	1631	1464	1862	3366	2521	2276	4244	4947	5788	3686	Spag9	11	93886917	94016911	+	11209	protein_coding	sperm associated antigen 9 [Source:MGI Symbol;Acc:MGI:1918084]	-
ENSMUSG00000046434	2732	2465	3069	2271	3487	2873	2111	2588	3405	2685	3303	2616	2484	2739	2285	2601	3177	2459	2407	3489	2561	2954	3191	2428	3094	2566	2233	3513	3501	4452	3681	Hnrnpa1	15	103148859	103155119	+	3153	protein_coding	heterogeneous nuclear ribonucleoprotein A1 [Source:MGI Symbol;Acc:MGI:104820]	-
ENSMUSG00000038418	27180	823	1670	496	19032	517	713	974	3148	1306	749	1087	660	2072	1317	5928	1130	2275	885	2448	2856	4011	770	1062	1513	809	460	913	822	1315	469	Egr1	18	34992876	34998037	+	4484	protein_coding	early growth response 1 [Source:MGI Symbol;Acc:MGI:95295]	zf-C2H2
ENSMUSG00000029193	3676	4277	5293	3114	2454	1292	1179	3509	3182	3761	3959	2384	2326	2103	2232	4071	3628	2811	2457	2760	2329	5232	6039	3410	3754	2102	2094	781	976	1076	972	Cckar	5	53855118	53865047	-	3682	protein_coding	cholecystokinin A receptor [Source:MGI Symbol;Acc:MGI:99478]	-
ENSMUSG00000055850	2185	2779	2449	2291	2670	2834	2508	3219	3575	3018	3061	2610	2422	3099	2286	3129	3438	2759	2465	3527	2862	2590	2841	2834	4193	2925	2801	2558	3078	3554	2596	Rnf181	6	72336697	72343939	-	2860	protein_coding	ring finger protein 181 [Source:MGI Symbol;Acc:MGI:1913760]	-
ENSMUSG00000095304	697	2393	709	1768	2423	2618	2476	3550	3957	3221	3235	4010	2304	4028	2500	5556	1567	5569	5411	2946	3576	732	790	2902	4665	3531	2694	766	838	5363	2301	Plac9	14	25887930	25903524	-	1751	protein_coding	placenta specific 9 [Source:MGI Symbol;Acc:MGI:2663998]	-
ENSMUSG00000046727	1504	2261	1591	1785	2939	3442	2810	4319	4366	4153	4016	2525	1916	2777	1897	3296	2301	2884	2140	3360	2638	1390	1695	3579	5730	3972	3394	1995	2655	3399	2313	Cystm1	18	36475573	36536150	+	4261	protein_coding	cysteine-rich transmembrane module containing 1 [Source:MGI Symbol;Acc:MGI:1913310]	-
ENSMUSG00000020570	2471	3148	3214	2528	2553	2760	1972	2611	3291	2617	2865	2619	2636	3132	2260	2848	2943	2537	2540	4080	2841	3009	3222	2523	3218	2792	2249	3111	3509	3746	3096	Sypl	12	33003890	33029859	+	8345	protein_coding	synaptophysin-like protein [Source:MGI Symbol;Acc:MGI:108081]	-
ENSMUSG00000034120	2392	2349	2936	2670	3469	3456	3091	2438	3112	2783	2945	2959	2691	2950	2267	2897	3770	2592	2084	3017	2459	2602	2438	1967	3930	1898	2384	3451	3891	4078	2937	Srsf2	11	116740727	116743920	-	2958	protein_coding	serine and arginine-rich splicing factor 2 [Source:MGI Symbol;Acc:MGI:98284]	-
ENSMUSG00000047547	2133	2659	2174	2266	3122	4162	3199	2749	3001	2532	2735	2473	2414	2799	2396	3180	3042	2574	2688	3583	2836	1856	2356	2420	4310	2989	2782	2954	3395	4227	2617	Cltb	13	54740214	54759157	-	4868	protein_coding	clathrin, light polypeptide (Lcb) [Source:MGI Symbol;Acc:MGI:1921575]	-
ENSMUSG00000041598	1991	3304	1458	2924	2708	3674	3461	1652	3303	2237	2443	4034	3033	2968	3245	2648	2484	2141	3072	4207	3151	1249	1480	1808	3470	2161	2809	2942	4346	4948	3158	Cdc42ep4	11	113617676	113642707	-	3643	protein_coding	CDC42 effector protein (Rho GTPase binding) 4 [Source:MGI Symbol;Acc:MGI:1929760]	-
ENSMUSG00000005312	2269	2822	2453	2483	2958	3628	2952	2731	3446	2985	2883	2560	2566	2923	2429	3354	2774	2710	2524	3321	2595	2194	2556	2753	3853	2694	2498	3005	3259	3682	2626	Ubqln1	13	58323970	58363467	-	4406	protein_coding	ubiquilin 1 [Source:MGI Symbol;Acc:MGI:1860276]	-
ENSMUSG00000025034	1783	2294	1927	2348	2729	4242	3474	2240	3417	2706	2415	2460	2636	3551	2157	2572	3151	2408	2906	3811	2656	1718	2028	2199	3552	2346	2845	3515	3913	5237	3205	Trim8	19	46490141	46505287	+	3709	protein_coding	tripartite motif-containing 8 [Source:MGI Symbol;Acc:MGI:1933302]	-
ENSMUSG00000107881	2436	3421	2785	2841	3060	2976	2577	3246	3369	2935	2868	2827	2778	2761	2758	2555	2411	2566	2120	3671	3124	2282	2923	2767	3634	2733	2453	2537	2786	3479	2628	Gm44250	6	5216258	5220486	-	4229	TEC	predicted gene, 44250 [Source:MGI Symbol;Acc:MGI:5690642]	-
ENSMUSG00000053931	1871	3060	1699	2540	3035	3674	3204	1765	2781	2121	2461	3273	3151	3446	3022	3425	3039	3324	3660	3305	2438	1496	1455	1784	2898	2117	1739	3541	4243	5382	3335	Cnn3	3	121220146	121251856	+	3037	protein_coding	calponin 3, acidic [Source:MGI Symbol;Acc:MGI:1919244]	-
ENSMUSG00000014077	1557	2093	1834	1766	3868	3795	2980	2993	3778	3163	3100	2445	2161	3072	1942	2620	2125	2071	2134	3337	2677	1474	1930	2705	4241	3307	2900	3639	4509	4941	3077	Chp1	2	119378178	119417508	+	3499	protein_coding	calcineurin-like EF hand protein 1 [Source:MGI Symbol;Acc:MGI:1927185]	-
ENSMUSG00000026883	1899	2042	1856	2364	2286	3454	3034	3087	3306	3131	2994	3010	2729	3396	2331	2059	2689	2430	2571	4323	2634	1616	1728	2531	3956	2689	3211	3060	3520	4726	3560	Dab2ip	2	35448278	35621006	+	8366	protein_coding	disabled 2 interacting protein [Source:MGI Symbol;Acc:MGI:1916851]	-
ENSMUSG00000022314	2045	2818	2369	2555	2727	3009	3017	2535	3331	2652	3021	3427	2882	3320	2362	2546	2521	3170	2932	3879	2949	1943	2153	2400	2931	2271	1893	2951	3189	4928	3479	Rad21	15	51825636	51855143	-	4232	protein_coding	RAD21 cohesin complex component [Source:MGI Symbol;Acc:MGI:108016]	-
ENSMUSG00000042650	2038	2651	2446	2365	3054	3753	2940	2255	2900	2326	2343	2453	2944	3544	2272	2143	2425	2246	2427	4334	2918	2105	2282	2232	3208	2194	2051	3690	4462	5433	3701	Alkbh5	11	60427207	60449338	+	5987	protein_coding	alkB homolog 5, RNA demethylase [Source:MGI Symbol;Acc:MGI:2144489]	-
ENSMUSG00000019189	2269	2936	3162	2632	2932	2851	2467	2745	2935	2790	2517	3168	2870	3325	2721	2718	3103	2685	2397	4263	3126	2332	2572	2220	3583	2166	2187	2733	2961	3872	2853	Rnf145	11	44409791	44456347	+	7786	protein_coding	ring finger protein 145 [Source:MGI Symbol;Acc:MGI:1921565]	-
ENSMUSG00000062778	803	1034	1142	1077	2871	3289	4190	2797	5466	4441	3457	3620	2061	3594	2326	1654	1379	2186	1911	5283	3041	559	596	3677	5634	4994	2895	1380	2556	5536	2544	Chia1	3	106020545	106039436	+	1903	protein_coding	chitinase, acidic 1 [Source:MGI Symbol;Acc:MGI:1932052]	-
ENSMUSG00000039199	3198	2480	4185	2596	3520	2262	2227	2361	2971	2267	3068	2118	2631	2224	2972	2908	4206	2091	1998	2835	2175	4558	5692	1995	4069	1743	2377	2278	2435	2943	2609	Zdhhc1	8	106199055	106223534	-	4219	protein_coding	zinc finger, DHHC domain containing 1 [Source:MGI Symbol;Acc:MGI:1918046]	-
ENSMUSG00000027546	2448	2208	2945	1785	3576	3968	3029	2349	2356	2596	2388	3010	2912	3265	2196	3059	3424	3177	3386	3780	3743	2008	2219	2249	3189	2310	2141	2557	2694	4501	2512	Atp9a	2	168476358	168584329	-	5917	protein_coding	ATPase, class II, type 9A [Source:MGI Symbol;Acc:MGI:1330826]	-
ENSMUSG00000030717	2731	4750	2357	4886	2385	1866	2375	1904	3646	2909	3220	1754	2305	1888	2200	5073	4510	2306	3341	1799	2056	4885	5222	3373	2974	1846	1799	1859	1727	2266	1761	Nupr1	7	126222421	126230033	-	2514	protein_coding	nuclear protein transcription regulator 1 [Source:MGI Symbol;Acc:MGI:1891834]	-
ENSMUSG00000027002	1935	2621	2144	2382	2491	3382	2729	2698	3271	2879	3020	2798	2494	3153	2071	2629	2406	2560	2476	3663	2704	2005	2052	2276	3343	2814	2298	3783	4193	4946	3479	Nckap1	2	80330856	80411724	-	4964	protein_coding	NCK-associated protein 1 [Source:MGI Symbol;Acc:MGI:1355333]	-
ENSMUSG00000012017	1562	2133	1554	2454	2354	3149	2962	1972	2729	2464	3033	3592	2767	3294	2672	2712	3784	3700	3251	4463	3214	1571	1281	1843	3712	2073	2381	2777	3505	5245	3430	Scarf2	16	17615146	17626157	+	3839	protein_coding	scavenger receptor class F, member 2 [Source:MGI Symbol;Acc:MGI:1858430]	-
ENSMUSG00000051495	2426	2494	1799	2220	3252	3273	3163	1687	3392	2798	2730	2621	2399	2713	2508	3545	3084	2674	2973	3731	3750	1750	1372	2128	4253	2191	2981	2563	3077	4619	3429	Irf2bp2	8	127315035	127320725	-	5080	protein_coding	interferon regulatory factor 2 binding protein 2 [Source:MGI Symbol;Acc:MGI:2443921]	-
ENSMUSG00000033149	2233	2828	2510	2572	1952	2929	2643	2522	3947	3111	3189	2916	2579	3205	2342	2347	2668	2341	2273	3429	2300	1826	1623	2401	3687	2839	2519	3142	4021	4922	3704	Phldb2	16	45566606	45773961	-	7577	protein_coding	pleckstrin homology like domain, family B, member 2 [Source:MGI Symbol;Acc:MGI:2444981]	-
ENSMUSG00000020733	3222	2298	3559	1814	3659	3151	2142	2596	2546	2684	2908	2030	2326	2358	2650	3039	3616	3130	2965	3604	2970	3099	4864	2867	3558	2065	2427	2216	2228	2852	2015	Slc9a3r1	11	115054167	115072007	+	1925	protein_coding	solute carrier family 9 (sodium/hydrogen exchanger), member 3 regulator 1 [Source:MGI Symbol;Acc:MGI:1349482]	-
ENSMUSG00000086503	4525	12	6574	17	5011	3870	4338	6	9	6	8694	5488	5856	7	21	14	15	4805	3310	5099	5	8	8069	3745	13	10	4576	15	16	7804	5457	Xist	X	102503972	102526860	-	17946	lncRNA	inactive X specific transcripts [Source:MGI Symbol;Acc:MGI:98974]	-
ENSMUSG00000029621	2546	3466	3394	2413	2830	3112	2400	2816	2748	2460	2532	2737	2834	2676	2662	3019	2947	3065	2794	3583	2958	2056	2855	2557	3551	2351	2330	2631	2724	3512	2715	Arpc1a	5	145020640	145045571	+	2567	protein_coding	actin related protein 2/3 complex, subunit 1A [Source:MGI Symbol;Acc:MGI:1928896]	-
ENSMUSG00000026691	5241	6076	5926	3489	4342	2501	1869	2317	1728	1418	1672	1971	2353	1407	3277	4279	2791	2032	2446	2149	2590	3679	7053	1911	2587	1441	1384	1739	1889	1986	1722	Fmo3	1	162781369	162812097	-	2413	protein_coding	flavin containing monooxygenase 3 [Source:MGI Symbol;Acc:MGI:1100496]	-
ENSMUSG00000027750	1927	3281	1591	3137	2232	3645	3073	1795	3446	2215	2885	3473	3146	3384	2890	3638	3383	2784	2868	3435	2248	1366	985	1534	3149	2450	1692	3078	3565	5924	2892	Postn	3	54268530	54298458	+	8702	protein_coding	periostin, osteoblast specific factor [Source:MGI Symbol;Acc:MGI:1926321]	-
ENSMUSG00000020390	2813	3258	3303	2434	2862	2500	2603	2521	3279	2513	2716	2686	2677	2794	2769	3321	3017	2806	2702	3067	2587	2989	3268	2504	3413	2347	2083	2489	2510	3591	2668	Ube2b	11	51876324	51891589	-	2126	protein_coding	ubiquitin-conjugating enzyme E2B [Source:MGI Symbol;Acc:MGI:102944]	-
ENSMUSG00000031765	4070	2566	3335	1398	5589	4049	2857	2038	3183	1796	2083	1245	1292	1779	2324	4251	2453	1542	1663	2098	3918	3089	3776	1825	3543	2190	1751	3150	4153	5334	2653	Mt1	8	94905710	94906955	+	1246	protein_coding	metallothionein 1 [Source:MGI Symbol;Acc:MGI:97171]	-
ENSMUSG00000024074	2241	2632	2425	2361	2744	3156	2130	2038	2594	2276	2473	3459	3166	3160	2677	2259	2637	3288	2746	5600	3782	2014	2019	1938	2728	1863	1662	3607	3532	4505	3215	Crim1	17	78507677	78684021	+	5995	protein_coding	cysteine rich transmembrane BMP regulator 1 (chordin like) [Source:MGI Symbol;Acc:MGI:1354756]	-
ENSMUSG00000024940	1862	1767	1933	1961	3155	3530	3058	2230	3220	2829	3478	3049	2511	3055	2137	2290	3884	3423	2675	4102	2890	1720	1983	2442	3737	1995	3059	2612	2674	4393	3266	Ltbp3	19	5790932	5808560	+	9069	protein_coding	latent transforming growth factor beta binding protein 3 [Source:MGI Symbol;Acc:MGI:1101355]	-
ENSMUSG00000030189	2037	2905	2194	2327	2927	3834	3644	2077	2816	2531	2628	2689	2515	2986	2630	3462	3089	2809	3070	3104	2566	2026	2210	2211	3400	1978	2233	2923	3297	4501	3080	Ybx3	6	131341818	131365439	-	3075	protein_coding	Y box protein 3 [Source:MGI Symbol;Acc:MGI:2137670]	CSD
ENSMUSG00000038495	1736	2024	1995	1993	2470	3148	3186	3122	3630	2913	2803	2667	2470	3517	2130	2251	2340	2103	2269	4092	2883	1622	1789	2377	4071	2927	3273	3186	3631	4513	3546	Otud7b	3	96011839	96068446	+	9181	protein_coding	OTU domain containing 7B [Source:MGI Symbol;Acc:MGI:2654703]	-
ENSMUSG00000020009	2358	2385	1794	2369	2841	3366	3245	2119	3019	2456	2768	3078	2474	3402	2413	2704	2756	2471	3093	3414	2600	1721	1566	2021	3135	2549	2177	3211	3800	5471	3714	Ifngr1	10	19467697	19485977	+	2847	protein_coding	interferon gamma receptor 1 [Source:MGI Symbol;Acc:MGI:107655]	-
ENSMUSG00000042510	2678	2206	2722	1827	2881	4476	3188	2384	3863	3039	2917	1736	1882	2045	2672	3031	2464	2057	1986	3171	2558	2099	1935	2772	5509	3348	3514	1985	3429	3538	2559	AA986860	1	130659713	130672359	+	3640	protein_coding	expressed sequence AA986860 [Source:MGI Symbol;Acc:MGI:2138143]	-
ENSMUSG00000021266	2143	2645	2117	2209	3785	3290	2790	2093	2873	2511	2653	2984	2527	2406	1894	1962	2854	2521	3289	3847	2326	2104	2418	2182	3267	2195	2749	3456	3412	5374	3590	Wars	12	108825956	108860100	-	3447	protein_coding	tryptophanyl-tRNA synthetase [Source:MGI Symbol;Acc:MGI:104630]	-
ENSMUSG00000020850	2031	1890	2438	2199	2859	3802	2641	2239	2927	3003	2881	2408	2871	3306	2024	2153	2549	2325	2218	4525	2798	2358	2722	2482	3004	2476	2353	3345	3420	4854	3360	Prpf8	11	75377642	75400275	+	7461	protein_coding	pre-mRNA processing factor 8 [Source:MGI Symbol;Acc:MGI:2179381]	-
ENSMUSG00000077450	2036	2231	1894	2040	3095	3421	2846	2502	3353	2964	3219	2953	2658	3009	2158	2497	3099	2670	2860	3576	2818	1563	1826	2573	3624	2399	2533	3047	3276	4508	3108	Rab11b	17	33961458	33979504	-	6130	protein_coding	RAB11B, member RAS oncogene family [Source:MGI Symbol;Acc:MGI:99425]	-
ENSMUSG00000043733	1415	2146	1512	2080	2821	3967	3086	2675	3235	2740	2837	2612	2327	3183	1961	2256	2526	2282	2489	3938	2871	1300	1588	2118	3799	3202	2498	3617	4479	5338	3441	Ptpn11	5	121268596	121329460	-	7492	protein_coding	protein tyrosine phosphatase, non-receptor type 11 [Source:MGI Symbol;Acc:MGI:99511]	-
ENSMUSG00000025786	1145	1810	1273	1897	2581	3444	2922	2894	3891	3733	3514	2564	2128	3389	1817	2618	2218	2608	2588	3749	2696	1378	1353	2885	4352	3465	3051	2671	3675	4962	3055	Zdhhc3	9	122895225	122942270	-	13682	protein_coding	zinc finger, DHHC domain containing 3 [Source:MGI Symbol;Acc:MGI:1926134]	-
ENSMUSG00000030682	1774	2320	1735	1929	2543	3010	2388	3848	3513	3609	3370	2985	2640	2930	2282	2430	2806	2748	2729	3765	2736	1485	1501	3034	4573	3229	2882	2525	2933	3537	2510	Cdipt	7	126575086	126579673	+	2592	protein_coding	CDP-diacylglycerol--inositol 3-phosphatidyltransferase (phosphatidylinositol synthase) [Source:MGI Symbol;Acc:MGI:105491]	-
ENSMUSG00000034024	2497	2783	2574	2220	2954	3208	3069	2413	3093	2713	2745	2669	2549	2725	2524	2929	2859	2734	2763	3344	2511	2382	2597	2569	3384	2581	2289	2778	2990	3999	2830	Cct2	10	116886906	116899719	-	2557	protein_coding	chaperonin containing Tcp1, subunit 2 (beta) [Source:MGI Symbol;Acc:MGI:107186]	-
ENSMUSG00000026131	1757	2000	2113	2452	2635	4065	2409	1607	2809	1964	2210	2467	3036	3584	2059	1951	2636	1721	2019	4600	2724	1761	2217	1458	2872	2512	2039	4381	4954	7743	3515	Dst	1	33947306	34347742	+	41619	protein_coding	dystonin [Source:MGI Symbol;Acc:MGI:104627]	-
ENSMUSG00000014349	2290	2625	2265	2140	2724	3261	2780	2702	3058	2760	2958	2969	2672	2930	2575	2480	3229	2919	3111	3262	2569	2044	2256	2474	3519	2509	2329	2774	3100	4086	2787	Ube2z	11	95938258	95956214	-	3997	protein_coding	ubiquitin-conjugating enzyme E2Z [Source:MGI Symbol;Acc:MGI:1343160]	-
ENSMUSG00000005413	9090	754	1248	625	11890	11422	5277	717	921	735	662	518	714	799	711	1082	858	830	524	751	1380	1032	640	729	969	637	630	15399	7073	4592	2913	Hmox1	8	75820249	75827217	+	1751	protein_coding	heme oxygenase 1 [Source:MGI Symbol;Acc:MGI:96163]	-
ENSMUSG00000075701	2541	3341	3480	2291	3286	2880	2656	2966	2840	2800	2779	2375	2415	2532	2342	3832	2999	2964	2654	2700	2470	2808	3268	2998	3469	2209	2325	2121	2360	3258	2139	Selenos	7	65729397	65739153	+	1477	protein_coding	selenoprotein S [Source:MGI Symbol;Acc:MGI:95994]	-
ENSMUSG00000056851	2055	2927	2762	2323	2748	3160	3078	2410	3325	2761	3001	2692	2945	3063	2419	2379	2746	2213	2270	3290	2333	2186	2724	2443	3719	2472	2528	3199	3279	3704	2938	Pcbp2	15	102378974	102408496	+	5203	protein_coding	poly(rC) binding protein 2 [Source:MGI Symbol;Acc:MGI:108202]	-
ENSMUSG00000054455	1944	2623	2291	2127	2851	3300	2839	2608	2915	2554	2813	2781	2499	2853	2302	3084	2953	2903	2795	3804	2799	2040	2392	2599	3614	2805	2488	2772	2997	3956	2658	Vapb	2	173579304	173626132	+	7134	protein_coding	vesicle-associated membrane protein, associated protein B and C [Source:MGI Symbol;Acc:MGI:1928744]	-
ENSMUSG00000002588	3637	6427	5591	3436	3840	2832	1680	1964	1905	1786	1757	1789	1909	1855	2996	4797	3512	1490	1904	2787	3908	4446	5804	1682	2243	1362	1189	2159	2124	1767	1336	Pon1	6	5168090	5193946	-	2898	protein_coding	paraoxonase 1 [Source:MGI Symbol;Acc:MGI:103295]	-
ENSMUSG00000094483	2177	2733	2412	2313	2736	3268	2734	2601	3370	2864	2935	2973	2595	3044	2206	2663	2508	2511	2504	3698	2357	1767	1937	2295	3209	2568	2066	3404	3757	4661	3035	Purb	11	6417599	6425917	-	8319	protein_coding	purine rich element binding protein B [Source:MGI Symbol;Acc:MGI:1338779]	-
ENSMUSG00000042985	4	14	36	8	3368	2631	1819	3111	3355	3600	2766	3246	2855	3729	3615	15	4697	7717	5356	6511	5141	1	0	2713	2517	2436	1640	4225	2760	3575	2425	Upk3b	5	136067350	136075341	+	3530	protein_coding	uroplakin 3B [Source:MGI Symbol;Acc:MGI:2140882]	-
ENSMUSG00000022139	1907	2528	2290	2328	2598	3533	2825	2236	3591	2449	3061	2333	2571	3354	1979	2154	2166	1961	1899	3953	2413	2154	2315	1957	2972	2703	2190	3858	4580	5441	3561	Mbnl2	14	120513081	120669109	+	11993	protein_coding	muscleblind like splicing factor 2 [Source:MGI Symbol;Acc:MGI:2145597]	-
ENSMUSG00000032042	2158	2588	2175	2178	2850	3730	2999	2349	3010	2628	2666	2847	2639	3054	2241	2656	2792	2579	2666	3621	2506	1972	2160	2200	3339	2554	2201	3226	3773	4600	2870	Srpr	9	35111471	35159269	+	3364	protein_coding	signal recognition particle receptor ('docking protein') [Source:MGI Symbol;Acc:MGI:1914648]	-
ENSMUSG00000026479	947	1806	900	1416	2459	4189	3223	3941	4498	4392	4852	2399	1498	3129	1245	1601	1872	2179	1990	3809	2140	818	664	3025	4888	3878	3393	2986	4218	4620	2752	Lamc2	1	152998502	153062193	-	8039	protein_coding	laminin, gamma 2 [Source:MGI Symbol;Acc:MGI:99913]	-
ENSMUSG00000028413	2330	2266	2148	2059	3088	2769	2330	2595	3305	2703	3444	3109	2586	2958	2428	2591	2924	2797	2688	3756	2593	1816	1941	2557	3063	2239	2296	3194	3259	4622	3084	B4galt1	4	40804602	40854005	-	4234	protein_coding	UDP-Gal:betaGlcNAc beta 1,4- galactosyltransferase, polypeptide 1 [Source:MGI Symbol;Acc:MGI:95705]	-
ENSMUSG00000020900	1297	1969	1097	2881	2314	3256	3165	2017	2555	2673	2773	3660	3201	4356	2474	2240	2677	3397	3170	5644	3118	1089	1028	1814	2396	2213	1385	3394	3434	5896	2955	Myh10	11	68582385	68707458	+	10458	protein_coding	myosin, heavy polypeptide 10, non-muscle [Source:MGI Symbol;Acc:MGI:1930780]	-
ENSMUSG00000002812	1863	2297	1899	2140	2853	3497	3274	2249	3164	3053	2639	2811	2648	3011	2275	2559	2874	2431	2672	3742	2660	2131	2432	2393	3733	2328	2565	2779	3220	4308	2995	Flii	11	60604949	60618089	-	5039	protein_coding	flightless I actin binding protein [Source:MGI Symbol;Acc:MGI:1342286]	-
ENSMUSG00000038502	2496	2360	2803	2186	3082	3041	2707	2733	2874	2602	2796	2389	2643	2423	2625	3085	3869	2728	2651	3425	2719	2726	3191	2418	4157	2287	2645	2049	2331	2996	2405	Ptov1	7	44512491	44519212	-	4213	protein_coding	prostate tumor over expressed gene 1 [Source:MGI Symbol;Acc:MGI:1933946]	-
ENSMUSG00000031078	2135	2178	2399	2141	2881	3200	2541	2726	3154	2784	3121	2350	2428	2850	2238	2612	2976	2391	2684	3400	2566	2568	2744	2577	3927	2770	2516	2878	3352	3625	2644	Cttn	7	143989470	144024746	-	4192	protein_coding	cortactin [Source:MGI Symbol;Acc:MGI:99695]	-
ENSMUSG00000033184	1827	3061	1998	2218	2569	2978	2583	2898	3693	3034	3265	3070	2617	3301	2032	3015	2286	2794	2792	3297	2418	1673	1709	2535	3352	2614	2453	2734	3282	4270	2913	Tmed7	18	46693302	46730602	-	8839	protein_coding	transmembrane p24 trafficking protein 7 [Source:MGI Symbol;Acc:MGI:1913926]	-
ENSMUSG00000027288	1676	2159	1940	2227	2847	3561	2863	2329	2994	2470	2604	2125	2575	3109	2257	2467	2802	2387	2329	4138	2992	1683	1960	2131	3203	2666	2195	3530	4341	5319	3318	Zfp106	2	120337301	120394324	-	10429	protein_coding	zinc finger protein 106 [Source:MGI Symbol;Acc:MGI:1270153]	-
ENSMUSG00000061353	2068	2536	1620	2276	1998	3128	1658	2325	3697	3052	3801	3422	3411	3070	2080	2112	2231	2696	2668	4204	1999	1653	1189	2669	3815	3215	2359	2929	2714	4376	4196	Cxcl12	6	117145496	117158328	+	8176	protein_coding	chemokine (C-X-C motif) ligand 12 [Source:MGI Symbol;Acc:MGI:103556]	-
ENSMUSG00000020538	2404	2183	2260	2192	3058	3139	2942	2539	2878	3260	2919	2383	2462	2644	2089	2746	3418	3044	2538	4083	2941	2244	2808	2803	3797	2073	2637	2317	2595	3359	2401	Srebf1	11	60089915	60113407	-	5634	protein_coding	sterol regulatory element binding transcription factor 1 [Source:MGI Symbol;Acc:MGI:107606]	bHLH
ENSMUSG00000048376	1398	1972	1068	2072	2206	4452	2575	2281	3047	2446	2677	2224	1940	3586	1586	1456	2069	1798	1917	4983	2762	975	832	1782	3492	3547	2629	4415	5916	6494	4553	F2r	13	95738311	95754995	-	3336	protein_coding	coagulation factor II (thrombin) receptor [Source:MGI Symbol;Acc:MGI:101802]	-
ENSMUSG00000032194	1254	1875	1282	2213	2272	3615	3494	2980	3576	2760	2697	3007	2541	3510	2092	1790	2517	2503	2185	4256	2625	1205	1484	2337	4117	3259	3387	2836	3680	4438	3349	Kank2	9	21678080	21710040	-	5235	protein_coding	KN motif and ankyrin repeat domains 2 [Source:MGI Symbol;Acc:MGI:2384568]	-
ENSMUSG00000023456	2323	2553	2551	2010	3095	3243	2255	2571	2906	2609	2683	2357	2579	2301	2302	3107	3597	2848	2654	3562	3050	2519	3369	2739	3786	2825	2486	2127	2556	3191	2375	Tpi1	6	124787549	124791259	-	2753	protein_coding	triosephosphate isomerase 1 [Source:MGI Symbol;Acc:MGI:98797]	-
ENSMUSG00000007872	1549	2837	1739	2748	2169	3274	2856	2095	2807	2268	2084	3852	3328	3119	2320	5631	4165	3231	2969	4482	2813	1515	1190	1946	3312	2004	1903	2404	2590	3264	2595	Id3	4	135870808	135873066	+	1791	protein_coding	inhibitor of DNA binding 3 [Source:MGI Symbol;Acc:MGI:96398]	bHLH
ENSMUSG00000067288	2665	2879	2767	2113	3002	2701	2324	2576	3127	2026	2332	2380	2374	2555	3052	4537	3647	3750	2426	2848	2518	2826	2790	2323	3183	2430	1866	2382	2247	3915	2494	Rps28	17	34038001	34043536	-	1719	protein_coding	ribosomal protein S28 [Source:MGI Symbol;Acc:MGI:1859516]	-
ENSMUSG00000024248	1963	3639	2186	2470	2761	2796	2579	3067	2952	2699	2655	2794	2625	2438	2783	2975	2748	2394	2477	4102	2796	1749	2217	2768	3621	2940	2589	2230	2325	3549	3107	Cox7a2l	17	83809347	83824759	-	1478	protein_coding	cytochrome c oxidase subunit 7A2 like [Source:MGI Symbol;Acc:MGI:106015]	-
ENSMUSG00000049550	1727	2168	1986	2122	2949	4590	2914	2192	2978	2344	2296	1867	2287	3081	2037	1847	2401	1510	1804	3917	2538	1823	1826	1761	3553	3105	2529	4268	4626	6285	3493	Clip1	5	123715858	123822681	-	12388	protein_coding	CAP-GLY domain containing linker protein 1 [Source:MGI Symbol;Acc:MGI:1928401]	-
ENSMUSG00000028906	1843	3000	1830	2937	3173	3906	4066	1572	2413	1756	1846	2771	2729	2573	2480	1978	2559	2006	2702	3778	3307	1587	1707	1557	2837	1975	2068	3750	3792	6606	3592	Epb41	4	131650724	131802632	-	16386	protein_coding	erythrocyte membrane protein band 4.1 [Source:MGI Symbol;Acc:MGI:95401]	-
ENSMUSG00000025757	2584	3703	3112	3383	2796	3767	4049	1627	2932	2205	2350	1846	2781	2636	2342	2836	2224	1953	1813	3030	2168	2911	3112	2277	2898	1805	1840	3628	3579	3826	2669	Hspa4l	3	40699814	40750538	+	11501	protein_coding	heat shock protein 4 like [Source:MGI Symbol;Acc:MGI:107422]	-
ENSMUSG00000024759	1834	2411	2188	2259	2317	2545	2667	2819	3667	3148	3364	2807	2328	3088	2040	2302	2332	2644	2397	3446	2479	2017	2224	2505	3439	2531	2292	3137	3756	4400	3249	Atl3	19	7471405	7517039	+	10099	protein_coding	atlastin GTPase 3 [Source:MGI Symbol;Acc:MGI:1924270]	-
ENSMUSG00000025228	1809	2252	1617	2300	2681	3832	3170	2472	3114	2834	2878	2826	2574	3096	2060	2385	2632	2350	2659	3618	2585	1549	1823	2346	3559	2591	2590	3064	3404	4769	3140	Actr1a	19	46365250	46384187	-	4320	protein_coding	ARP1 actin-related protein 1A, centractin alpha [Source:MGI Symbol;Acc:MGI:1858964]	-
ENSMUSG00000028173	1558	2238	1881	2071	2307	2744	1974	3317	4098	3516	3911	2382	2119	3014	1742	2359	2162	2374	2253	4050	2731	1863	1881	2852	4066	3543	2828	2685	3369	3936	2662	Wls	3	159545309	159644300	+	8792	protein_coding	wntless WNT ligand secretion mediator [Source:MGI Symbol;Acc:MGI:1915401]	-
ENSMUSG00000036880	1996	2772	2796	1864	3154	3071	2317	3052	2639	2380	2601	2699	2265	2579	2545	2907	3410	2780	3170	2862	3213	2392	3725	2485	3880	2742	2448	1875	2203	3109	2459	Acaa2	18	74912268	74939279	+	1516	protein_coding	acetyl-Coenzyme A acyltransferase 2 (mitochondrial 3-oxoacyl-Coenzyme A thiolase) [Source:MGI Symbol;Acc:MGI:1098623]	-
ENSMUSG00000041459	2066	2532	2443	2646	2346	2699	2671	2388	3355	2598	3044	2786	2732	2891	2467	2748	2980	2531	2422	2896	2119	2629	2984	2357	3334	2297	2209	3101	3357	3924	2827	Tardbp	4	148696839	148711476	-	7796	protein_coding	TAR DNA binding protein [Source:MGI Symbol;Acc:MGI:2387629]	-
ENSMUSG00000020594	1916	2605	2218	2357	2426	2973	2669	2360	3292	2697	2764	2990	2558	3232	2222	2576	2473	2649	2619	3504	2585	1741	1852	1960	3098	2405	2025	3437	3726	4939	3478	Pum2	12	8724134	8802581	+	7260	protein_coding	pumilio RNA-binding family member 2 [Source:MGI Symbol;Acc:MGI:1931751]	-
ENSMUSG00000001768	1977	2870	2206	2513	3025	3363	3059	2120	3030	2355	2570	3101	2443	3274	2069	2316	2567	2345	3289	3230	2633	2293	2463	1997	2756	2012	1969	2797	3472	4799	3415	Rin2	2	145517135	145729536	+	11271	protein_coding	Ras and Rab interactor 2 [Source:MGI Symbol;Acc:MGI:1921280]	-
ENSMUSG00000035227	2049	3061	2416	2245	2655	2875	2526	2808	3294	2951	2986	2537	2327	2960	2232	3542	2817	2899	2823	2961	2484	2273	2341	2643	3421	2446	2252	2429	2768	3766	2527	Spcs2	7	99486776	99512669	-	4221	protein_coding	signal peptidase complex subunit 2 homolog (S. cerevisiae) [Source:MGI Symbol;Acc:MGI:1913874]	-
ENSMUSG00000031523	1086	1894	1163	2253	1630	3266	2440	2055	3024	3284	3017	3141	2967	4366	2006	2145	1998	2474	2407	4864	2704	1013	774	2192	2647	2287	1910	4540	4294	6185	4266	Dlc1	8	37034905	37420297	-	14694	protein_coding	deleted in liver cancer 1 [Source:MGI Symbol;Acc:MGI:1354949]	-
ENSMUSG00000024870	2061	2317	2275	1883	2915	3461	2061	2456	2712	2467	2837	2069	2502	2681	1984	2677	3328	2399	2584	4142	2891	2248	3085	2508	3856	3116	2879	2468	2980	3518	2653	Rab1b	19	5149233	5157100	-	2272	protein_coding	RAB1B, member RAS oncogene family [Source:MGI Symbol;Acc:MGI:1923558]	-
ENSMUSG00000010663	2433	2816	2847	2442	2794	2932	2416	2439	3041	3001	2790	2943	2459	2807	2080	3039	2592	2927	3427	3655	2281	2047	2463	2526	3070	1912	1999	2454	2638	4146	2561	Fads1	19	10160252	10174241	+	4812	protein_coding	fatty acid desaturase 1 [Source:MGI Symbol;Acc:MGI:1923517]	-
ENSMUSG00000024360	2309	2739	2715	1955	3431	3554	2246	2429	3012	2463	2818	2373	2284	2643	2161	2895	2773	2370	2399	3153	2373	2144	2535	2348	3267	2435	2244	3315	3614	4197	2754	Etf1	18	35035838	35065060	-	3709	protein_coding	eukaryotic translation termination factor 1 [Source:MGI Symbol;Acc:MGI:2385071]	-
ENSMUSG00000044080	2937	2894	3646	1746	2935	2623	2124	2718	2733	2144	2784	2112	2363	2097	2275	3806	3276	2985	2921	3091	2676	3370	4495	2751	3152	2654	2036	1863	2084	2710	1942	S100a1	3	90418341	90421699	-	694	protein_coding	S100 calcium binding protein A1 [Source:MGI Symbol;Acc:MGI:1338917]	-
ENSMUSG00000019179	2160	2374	2185	1932	2903	3657	2561	2263	2638	2452	2337	2308	2862	2725	2816	2791	3636	2859	2797	3251	2994	2091	2901	2317	3267	2521	2286	2558	2993	3821	2584	Mdh2	5	135807334	135819252	+	3562	protein_coding	malate dehydrogenase 2, NAD (mitochondrial) [Source:MGI Symbol;Acc:MGI:97050]	-
ENSMUSG00000036989	2240	2551	2187	2568	2361	2564	2780	2002	4011	3614	3672	1892	2362	2642	2116	3441	3455	2311	2186	2476	2162	2884	2764	2344	4104	2355	2679	2426	3172	3105	2365	Trim3	7	105253670	105282778	-	4569	protein_coding	tripartite motif-containing 3 [Source:MGI Symbol;Acc:MGI:1860040]	-
ENSMUSG00000026768	1502	2579	1254	2842	2206	2971	2488	1923	2577	1975	2301	3977	3472	4360	2709	2138	2676	2554	2579	5432	2727	1021	1131	1612	2383	1972	1175	3298	3636	6579	3710	Itga8	2	12111443	12306733	-	7368	protein_coding	integrin alpha 8 [Source:MGI Symbol;Acc:MGI:109442]	-
ENSMUSG00000051669	2122	2547	2555	1711	3055	3132	1758	3191	2971	3013	2548	2139	2032	2605	2406	3092	3128	3285	2947	3776	3017	2268	2763	2930	3812	3055	2854	2216	2449	2380	1958	AU021092	16	5029687	5040163	-	1368	protein_coding	expressed sequence AU021092 [Source:MGI Symbol;Acc:MGI:2146559]	-
ENSMUSG00000034165	1605	2058	1527	1885	2320	3485	3357	2446	3294	3190	3132	2871	2493	2841	2305	2617	2701	2430	2478	3748	2500	1296	1727	2414	4089	2706	2432	2619	3469	4846	2807	Ccnd3	17	47815976	47910616	+	8775	protein_coding	cyclin D3 [Source:MGI Symbol;Acc:MGI:88315]	-
ENSMUSG00000030678	2256	2243	2313	2129	2560	2858	3005	2186	3194	2342	2461	2709	2772	2801	2870	2514	3734	2751	2478	3317	2620	1967	2388	2268	4028	2190	2709	2566	2845	3793	2807	Maz	7	126621302	126626209	-	2976	protein_coding	MYC-associated zinc finger protein (purine-binding transcription factor) [Source:MGI Symbol;Acc:MGI:1338823]	zf-C2H2
ENSMUSG00000020964	1970	2398	2340	2442	2699	3018	2850	2554	3445	3318	3109	2704	2333	3038	1818	2421	2316	2395	2263	3370	2587	2173	2428	2323	3255	2290	2388	2993	3319	4241	2699	Sel1l	12	91772817	91815931	-	8555	protein_coding	sel-1 suppressor of lin-12-like (C. elegans) [Source:MGI Symbol;Acc:MGI:1329016]	-
ENSMUSG00000001017	2274	2711	2721	2424	2761	2847	2652	2292	2804	2505	2725	2963	2683	2714	2387	2725	2944	2940	2821	3134	2391	2378	2711	2444	2797	1875	1976	2834	2900	4277	2807	Chtop	3	90406263	90416805	-	3637	protein_coding	chromatin target of PRMT1 [Source:MGI Symbol;Acc:MGI:1913761]	-
ENSMUSG00000027479	1811	2464	1975	2062	2758	3233	2524	2516	3129	2638	2933	2904	2478	3088	2200	2721	2678	2473	2734	3495	2548	1680	1789	2264	3255	2652	2089	3207	3419	4750	2883	Mapre1	2	153583194	153615230	+	7811	protein_coding	microtubule-associated protein, RP/EB family, member 1 [Source:MGI Symbol;Acc:MGI:891995]	-
ENSMUSG00000020889	1295	757	1797	1039	3252	5034	3341	3273	2773	1467	1482	2881	2636	5047	1712	1602	3029	2297	1949	2789	1712	1917	2715	1308	4726	2594	2999	3441	3629	5553	3272	Nr1d1	11	98658758	98666159	-	3077	protein_coding	nuclear receptor subfamily 1, group D, member 1 [Source:MGI Symbol;Acc:MGI:2444210]	THR-like
ENSMUSG00000009281	737	772	723	861	2838	2321	2294	2103	2109	2116	1722	4082	3828	3190	4969	1033	5295	7385	3252	6856	3926	560	844	1639	1902	1797	1224	3062	3815	3468	2592	Rarres2	6	48546630	48549723	-	2656	protein_coding	retinoic acid receptor responder (tazarotene induced) 2 [Source:MGI Symbol;Acc:MGI:1918910]	-
ENSMUSG00000068396	6585	334	8164	3393	7203	7030	3123	209	245	210	300	147	3676	3220	435	6553	4229	354	4227	267	195	3221	3351	252	275	385	331	325	229	8283	6490	Rpl34-ps1	6	71101594	71101947	+	354	processed_pseudogene	ribosomal protein L34, pseudogene 1 [Source:MGI Symbol;Acc:MGI:3704270]	-
ENSMUSG00000005161	2362	2904	2602	1914	2702	2697	2038	2728	2966	2610	2745	2541	2542	2477	2580	3285	3233	3341	3481	3121	2853	2463	3071	2743	3309	2615	2073	1893	2178	2893	2215	Prdx2	8	85696216	85701463	+	3050	protein_coding	peroxiredoxin 2 [Source:MGI Symbol;Acc:MGI:109486]	-
ENSMUSG00000011958	1732	2853	1828	2254	2518	3271	2689	2574	3261	2569	2723	2962	2538	2973	2273	2859	2665	2635	2903	3383	2409	1596	1479	2118	3269	2704	2122	2865	3448	4733	2813	Bnip2	9	69896748	69915599	+	3455	protein_coding	BCL2/adenovirus E1B interacting protein 2 [Source:MGI Symbol;Acc:MGI:109327]	-
ENSMUSG00000034127	1425	2540	1265	2029	2324	2761	1989	4237	3817	3616	3280	3210	2539	2864	2085	2498	2081	3116	2866	3934	2453	846	553	3010	3957	3554	2614	2579	3093	3358	2492	Tspan8	10	115652737	115685798	+	1702	protein_coding	tetraspanin 8 [Source:MGI Symbol;Acc:MGI:2384918]	-
ENSMUSG00000058569	2020	2409	1983	1941	2895	3327	2928	2475	2931	2709	2703	2465	2345	2764	2160	2951	3162	2859	2889	3097	2521	1949	2367	2577	3583	2540	2437	2502	2977	3921	2556	Tmed9	13	55721545	55745510	+	3439	protein_coding	transmembrane p24 trafficking protein 9 [Source:MGI Symbol;Acc:MGI:1914761]	-
ENSMUSG00000020467	1210	2059	1413	1823	2540	2402	2285	2716	3528	3259	2796	3059	2798	3295	2817	2280	3614	4311	3615	4196	3381	1202	1148	2373	2675	2245	1690	3227	2957	3659	2301	Efemp1	11	28803204	28876743	+	2037	protein_coding	epidermal growth factor-containing fibulin-like extracellular matrix protein 1 [Source:MGI Symbol;Acc:MGI:1339998]	-
ENSMUSG00000035093	1775	2263	2328	2359	3176	2869	2742	2280	3980	3643	3389	2219	1953	2989	1727	2260	2064	2445	1850	3296	2271	1463	1660	2521	3536	2643	2457	3043	3472	4808	3201	Secisbp2l	2	125578906	125624790	-	8222	protein_coding	SECIS binding protein 2-like [Source:MGI Symbol;Acc:MGI:1917604]	-
ENSMUSG00000076617	1519	1061	2501	691	869	1014	918	1187	877	1331	1219	730	1609	1640	1421	1972	2492	6461	2551	12355	1362	728	264	2279	1524	981	2787	3783	3305	9825	11390	Ighm	12	113382178	113386350	-	1886	IG_C_gene	immunoglobulin heavy constant mu [Source:MGI Symbol;Acc:MGI:96448]	-
ENSMUSG00000018583	2322	2370	2343	1966	2881	3219	2710	2199	2862	2646	2613	2686	2398	2829	2350	2856	3275	2938	2798	3126	2368	2185	2473	2429	2961	1976	2015	3051	3190	3840	2745	G3bp1	11	55360511	55395664	+	7064	protein_coding	GTPase activating protein (SH3 domain) binding protein 1 [Source:MGI Symbol;Acc:MGI:1351465]	-
ENSMUSG00000001300	2195	2384	2102	2637	2407	3578	2571	1451	2246	2074	2373	3527	2706	3429	2222	2446	2560	2867	3021	5444	2768	1738	944	1484	2550	2141	1475	3399	3538	5011	3271	Efnb2	8	8667434	8711242	-	6855	protein_coding	ephrin B2 [Source:MGI Symbol;Acc:MGI:105097]	-
ENSMUSG00000053929	1871	2419	2282	2183	2606	3001	2577	2622	3057	2769	2851	2440	2474	2669	2305	2736	3145	2568	2529	3511	2501	2120	2610	2402	4198	2479	2717	2244	2524	3530	2532	Cyhr1	15	76527595	76544317	-	8470	protein_coding	cysteine and histidine rich 1 [Source:MGI Symbol;Acc:MGI:1859320]	-
ENSMUSG00000024750	3066	2645	2813	2329	3392	2975	2536	2494	2958	2514	2586	2586	2331	2707	2059	2617	2721	2505	2316	3036	2288	2355	2143	2155	2861	1729	1765	3591	3233	4266	2882	Zfand5	19	21249642	21264204	+	10751	protein_coding	zinc finger, AN1-type domain 5 [Source:MGI Symbol;Acc:MGI:1278334]	-
ENSMUSG00000028530	1693	2177	1606	2043	2418	3121	2355	1853	2745	2248	2388	2419	2491	3263	1914	2376	2573	2296	2515	4112	2742	1657	1494	2017	2769	2542	1955	4148	4423	6192	3738	Jak1	4	101009564	101122479	-	7227	protein_coding	Janus kinase 1 [Source:MGI Symbol;Acc:MGI:96628]	-
ENSMUSG00000013593	1942	2719	2225	2134	2923	2910	2378	2537	2865	2679	2695	2427	2534	2353	2357	2821	3759	2715	2835	3260	3049	2146	2575	2496	3196	2315	2234	2236	2758	3540	2625	Ndufs2	1	171062422	171078957	-	2313	protein_coding	NADH:ubiquinone oxidoreductase core subunit S2 [Source:MGI Symbol;Acc:MGI:2385112]	-
ENSMUSG00000039831	1326	2543	1663	2490	1943	3152	2442	1973	2859	2817	2749	3148	2838	3815	2058	2184	2466	2820	2507	3739	2210	1771	1401	1919	2143	1841	1605	4599	4049	5477	3688	Arhgap29	3	121746190	121810402	+	8815	protein_coding	Rho GTPase activating protein 29 [Source:MGI Symbol;Acc:MGI:2443818]	-
ENSMUSG00000042066	1575	1952	1410	2329	2959	4091	2714	1380	2660	1948	2114	2975	2769	3173	2356	2511	3378	2511	3025	4296	2782	1235	670	1368	2797	2331	1830	3989	3823	5841	3323	Tmcc2	1	132284053	132319019	-	5692	protein_coding	transmembrane and coiled-coil domains 2 [Source:MGI Symbol;Acc:MGI:1916125]	-
ENSMUSG00000005566	2403	2179	2686	2115	2768	3346	3031	2113	2487	2269	2320	2703	2635	2754	2520	2537	3391	2943	2570	3246	2577	2427	2718	2167	3169	1852	2093	2494	2947	3933	2544	Trim28	7	12733041	12764962	+	4158	protein_coding	tripartite motif-containing 28 [Source:MGI Symbol;Acc:MGI:109274]	-
ENSMUSG00000020432	1856	2713	1362	2489	2590	4571	3469	1599	2308	1817	1887	2526	2672	2653	2222	2305	2323	1957	2470	3897	2566	1613	1695	1638	2723	2345	2237	3200	4160	5959	4082	Tcn2	11	3867192	3882159	-	2178	protein_coding	transcobalamin 2 [Source:MGI Symbol;Acc:MGI:98534]	-
ENSMUSG00000024966	2532	3135	2289	2751	2379	3934	5373	1383	2474	1908	1769	2132	2844	2919	2576	3609	2479	2497	1931	3575	2727	2034	2056	2167	3161	1967	1836	2485	2808	3709	2402	Stip1	19	6998070	7017335	-	2108	protein_coding	stress-induced phosphoprotein 1 [Source:MGI Symbol;Acc:MGI:109130]	-
ENSMUSG00000085438	1693	2708	2231	2243	2237	2893	2231	2285	3079	2255	2546	2775	2858	3153	2192	2580	2752	2504	2620	3433	2397	1883	2157	1953	2798	2416	1855	3378	3832	4695	3037	Oip5os1	2	119424757	119437983	+	10739	lncRNA	Opa interacting protein 5, opposite strand 1 [Source:MGI Symbol;Acc:MGI:1913852]	-
ENSMUSG00000005881	2146	2443	2387	1900	2839	2831	2312	2512	2858	2669	2724	2579	2553	2405	2286	3140	2992	2960	2728	3572	3002	2432	3045	2627	3536	2388	2315	2008	2122	3184	2105	Ergic3	2	155849965	155860199	+	2121	protein_coding	ERGIC and golgi 3 [Source:MGI Symbol;Acc:MGI:1913616]	-
ENSMUSG00000029247	2165	2588	2512	2063	2677	2920	2272	2745	2945	2713	3003	2422	2239	2551	2124	2586	2418	2766	2582	3280	2447	2359	2749	2677	3357	2516	2286	2445	2727	3692	2748	Paics	5	77099154	77115356	+	3139	protein_coding	phosphoribosylaminoimidazole carboxylase, phosphoribosylaminoribosylaminoimidazole, succinocarboxamide synthetase [Source:MGI Symbol;Acc:MGI:1914304]	-
ENSMUSG00000033335	1795	1953	1795	2057	2513	3474	2960	2306	2795	2564	2699	2400	2517	3027	2187	2352	2881	2353	2350	3180	2384	2051	2012	2211	3475	2388	2503	3304	3737	4216	3123	Dnm2	9	21336204	21419055	+	5330	protein_coding	dynamin 2 [Source:MGI Symbol;Acc:MGI:109547]	-
ENSMUSG00000035441	1522	1790	1531	1700	2437	3762	2589	2378	3177	2739	2681	2115	2088	3184	1825	1803	2127	1919	2024	4015	2616	1559	1951	2207	3622	2686	2931	3444	3938	6059	3136	Myo1d	11	80372952	80670851	-	6465	protein_coding	myosin ID [Source:MGI Symbol;Acc:MGI:107728]	-
ENSMUSG00000027360	2558	1992	3278	1507	2795	2552	1610	2241	3019	3163	3343	1968	1541	2084	1572	3868	2780	2775	2974	2405	1814	3519	4292	3871	4182	2376	2739	1534	2115	2615	2458	Hdc	2	126435587	126461219	-	6389	protein_coding	histidine decarboxylase [Source:MGI Symbol;Acc:MGI:96062]	-
ENSMUSG00000025810	2044	2280	1977	2422	1545	2378	1967	2244	2777	3140	3173	3474	2881	3203	2399	1934	2977	2970	2955	4326	2461	1639	1508	2689	2322	2884	1755	2698	3235	4268	2955	Nrp1	8	129085085	129229844	+	9785	protein_coding	neuropilin 1 [Source:MGI Symbol;Acc:MGI:106206]	-
ENSMUSG00000031701	2574	2975	2851	2248	2634	3181	2310	2313	2664	2092	2319	2341	2466	2682	2311	2582	2671	2286	2008	3464	2545	2188	2585	2085	2966	2553	2043	3258	3460	3968	2765	Dnaja2	8	86264262	86281973	-	2975	protein_coding	DnaJ heat shock protein family (Hsp40) member A2 [Source:MGI Symbol;Acc:MGI:1931882]	-
ENSMUSG00000000385	1852	2081	2674	1903	2701	2438	1932	3461	3828	3551	3423	1828	2063	2627	2055	1943	3002	2055	1937	2969	2082	3172	3265	2801	4427	2980	2778	2116	2569	2741	2094	Tmprss2	16	97365882	97412395	-	7302	protein_coding	transmembrane protease, serine 2 [Source:MGI Symbol;Acc:MGI:1354381]	-
ENSMUSG00000041453	3572	4630	4366	782	1029	1803	1531	2069	3834	1425	3549	909	2533	970	1168	6725	1228	2389	2606	958	1560	1988	3852	3649	2233	3275	1553	3113	3093	4805	4126	Rpl21	5	146769700	146773842	+	3400	protein_coding	ribosomal protein L21 [Source:MGI Symbol;Acc:MGI:1278340]	-
ENSMUSG00000021133	1557	2170	1738	2030	2474	3418	3065	2636	3697	3301	3164	2755	2060	2880	1898	1919	2294	2164	2421	3572	2487	1380	1428	2225	3326	2419	2341	3087	3646	4615	3077	Susd6	12	80837284	80927609	+	7615	protein_coding	sushi domain containing 6 [Source:MGI Symbol;Acc:MGI:2444661]	-
ENSMUSG00000042079	1878	2914	1906	2346	2662	3309	2480	2459	3075	2591	2909	2111	2065	2390	1819	2347	2304	2148	2014	3479	2442	2284	2181	2619	3270	2604	2407	3278	3538	4268	3110	Hnrnpf	6	117877285	117902583	+	3047	protein_coding	heterogeneous nuclear ribonucleoprotein F [Source:MGI Symbol;Acc:MGI:2138741]	-
ENSMUSG00000022216	2215	2483	2529	1941	3046	2654	2165	2778	3083	2578	2897	2741	2226	2365	2231	3204	3016	2895	3051	2899	2505	2345	2783	2533	3258	2379	2274	1973	2304	3466	2387	Psme1	14	55815580	55818986	+	2209	protein_coding	proteasome (prosome, macropain) activator subunit 1 (PA28 alpha) [Source:MGI Symbol;Acc:MGI:1096367]	-
ENSMUSG00000042745	2555	2257	1985	1988	3190	3216	2304	1314	2413	1666	1664	2476	2406	2650	2760	3383	4231	2303	2446	4497	3524	1805	939	1449	3780	2547	1958	2875	3122	4644	2644	Id1	2	152578171	152579330	+	1160	protein_coding	inhibitor of DNA binding 1, HLH protein [Source:MGI Symbol;Acc:MGI:96396]	bHLH
ENSMUSG00000033590	2250	2395	2493	2758	2544	2360	2781	2132	3728	3145	3141	1689	2280	3013	2074	2881	3109	2148	1703	2401	1856	3474	3287	2450	4042	2315	2352	2419	3029	2704	2036	Myo5c	9	75139302	75212733	+	9697	protein_coding	myosin VC [Source:MGI Symbol;Acc:MGI:2442485]	-
ENSMUSG00000052040	2091	2532	1595	2470	3260	3144	2581	1958	2963	1931	2020	2964	2386	2637	2798	2130	3096	1851	2889	3563	3066	1213	1378	1645	3262	2465	2604	2882	3608	4748	3231	Klf13	7	63536099	63588663	-	7531	protein_coding	Kruppel-like factor 13 [Source:MGI Symbol;Acc:MGI:1354948]	zf-C2H2
ENSMUSG00000024299	2514	2056	2803	2891	2462	2296	2575	2144	3575	2507	3201	2710	3015	2487	2738	2495	3450	2180	1550	2732	1805	2635	1958	1694	4144	1773	2776	2737	2703	3515	2839	Adamts10	17	33743178	33772756	+	8254	protein_coding	a disintegrin-like and metallopeptidase (reprolysin type) with thrombospondin type 1 motif, 10 [Source:MGI Symbol;Acc:MGI:2449112]	-
ENSMUSG00000033715	4441	5238	4844	2964	2054	2712	3252	2823	2502	2264	2090	1933	1726	1628	3242	1970	1702	1389	1329	3359	1913	1857	3034	1974	3413	3046	2978	2125	2351	2279	2447	Akr1c14	13	4099011	4140688	+	3239	protein_coding	aldo-keto reductase family 1, member C14 [Source:MGI Symbol;Acc:MGI:2145458]	-
ENSMUSG00000067158	966	1164	1028	1318	2525	3225	2164	3648	4742	4470	3924	1902	1718	2988	1545	1536	2712	2339	1745	3157	2271	1183	704	2712	4741	3615	4073	3151	3834	3043	2605	Col4a4	1	82426144	82564570	-	10612	protein_coding	collagen, type IV, alpha 4 [Source:MGI Symbol;Acc:MGI:104687]	-
ENSMUSG00000030341	1608	2129	1454	1958	2380	3899	3120	1953	2763	2183	2376	2696	2525	3098	2008	2361	2873	2135	2783	3131	2334	1383	1483	1894	2991	2044	2054	3583	4708	5242	3574	Tnfrsf1a	6	125326325	125339447	+	2591	protein_coding	tumor necrosis factor receptor superfamily, member 1a [Source:MGI Symbol;Acc:MGI:1314884]	-
ENSMUSG00000026970	1766	2344	2090	2308	2264	2391	2409	2364	3734	2950	2950	2807	2385	3205	2275	2320	2686	2636	2696	2918	2236	1780	1558	2180	2839	2183	2047	3355	3663	4444	2877	Rbms1	2	60580537	60793536	-	5473	protein_coding	RNA binding motif, single stranded interacting protein 1 [Source:MGI Symbol;Acc:MGI:1861774]	-
ENSMUSG00000026305	1467	2128	1669	1979	2402	2780	2193	2875	4084	3992	4059	1958	1737	2939	1910	2669	2058	2036	2008	2833	2102	1924	1953	3130	3853	2883	2765	2812	3032	3815	2579	Lrrfip1	1	90926459	91056666	+	6469	protein_coding	leucine rich repeat (in FLII) interacting protein 1 [Source:MGI Symbol;Acc:MGI:1342770]	LRRFIP
ENSMUSG00000032336	2044	2746	2198	2373	2574	2460	2759	2514	2913	2509	2598	3111	2754	2880	2336	2448	2640	2682	2549	3402	2779	1835	2110	2061	3102	2196	1879	2674	2763	4006	2675	Nptn	9	58489523	58565238	+	6168	protein_coding	neuroplastin [Source:MGI Symbol;Acc:MGI:108077]	-
ENSMUSG00000013787	2292	2239	2562	2179	2465	2464	2431	2359	2920	2449	2726	2337	2471	2552	2458	2467	3369	2550	2469	3405	2427	2514	2652	2214	3578	2214	2462	2375	2752	3464	2746	Ehmt2	17	35117445	35133028	+	5489	protein_coding	euchromatic histone lysine N-methyltransferase 2 [Source:MGI Symbol;Acc:MGI:2148922]	-
ENSMUSG00000035770	1460	2093	1693	2127	2446	3509	2820	2370	3056	2376	2562	2656	2435	3000	2090	2523	2620	2489	2413	3750	2436	1446	1692	1902	3329	2457	2108	3317	3559	4771	2999	Dync1li2	8	105144312	105169679	-	6027	protein_coding	dynein, cytoplasmic 1 light intermediate chain 2 [Source:MGI Symbol;Acc:MGI:107738]	-
ENSMUSG00000030275	1758	2675	2218	2310	2614	2677	2178	2392	3563	2945	3304	2401	2313	2410	1744	2464	2370	2139	2121	3355	2389	2139	2361	2386	3331	2257	2338	2873	3357	4004	3081	Etnk1	6	143112947	143178033	+	14151	protein_coding	ethanolamine kinase 1 [Source:MGI Symbol;Acc:MGI:1922570]	-
ENSMUSG00000024087	462	601	560	388	23682	8880	2838	557	857	759	774	337	470	365	439	380	556	396	505	429	514	923	702	615	651	388	331	11915	6669	7881	5627	Cyp1b1	17	80008966	80022490	-	5840	protein_coding	cytochrome P450, family 1, subfamily b, polypeptide 1 [Source:MGI Symbol;Acc:MGI:88590]	-
ENSMUSG00000026123	1130	1709	1244	1404	2622	3309	2589	3246	3683	3632	3345	2381	1810	2867	1505	2338	2038	2575	2194	3847	2678	1267	1519	2837	4226	3382	3191	2273	2888	3872	2790	Plekhb2	1	34889057	34918661	+	7987	protein_coding	pleckstrin homology domain containing, family B (evectins) member 2 [Source:MGI Symbol;Acc:MGI:2385825]	-
ENSMUSG00000053119	1720	2556	1922	2096	2606	2893	2447	2929	3107	2676	2801	2794	2421	2756	2133	2952	2485	2492	2799	3245	2402	1585	2012	2455	3238	2688	2217	2450	2788	4077	2628	Chmp3	6	71520781	71559593	+	3250	protein_coding	charged multivesicular body protein 3 [Source:MGI Symbol;Acc:MGI:1913950]	-
ENSMUSG00000096188	1537	2236	2258	2025	2362	3032	2365	3336	3621	3395	3307	2069	1964	2460	1653	2134	2184	2011	1951	3459	2648	1589	1985	2567	4277	3084	2660	2717	3350	3594	2527	Cmtm4	8	105074823	105122439	-	7734	protein_coding	CKLF-like MARVEL transmembrane domain containing 4 [Source:MGI Symbol;Acc:MGI:2142888]	-
ENSMUSG00000038296	1465	1861	1396	1737	2436	3192	2174	2788	2729	2930	2815	2266	2137	3299	1609	2334	2169	2074	2736	3619	2348	1657	1784	2232	4225	3362	2837	2989	3398	4667	3061	Galnt18	7	111070868	111379184	-	2575	protein_coding	polypeptide N-acetylgalactosaminyltransferase 18 [Source:MGI Symbol;Acc:MGI:2446239]	-
ENSMUSG00000063882	2377	3308	2784	2011	2656	2468	2107	2882	2825	2257	2476	2463	2466	2091	2816	4018	3234	3050	3095	2586	2422	2482	2761	2733	3140	2283	1956	1771	1959	2746	2079	Uqcrh	4	115924162	115932268	-	1237	protein_coding	ubiquinol-cytochrome c reductase hinge protein [Source:MGI Symbol;Acc:MGI:1913826]	-
ENSMUSG00000072568	2744	2749	4101	2441	2841	2481	1958	2440	2884	2472	2728	2601	2626	2244	2211	2453	2634	2181	2276	2971	2129	3549	4460	2578	2591	1696	1808	2252	2241	2688	2099	Lratd2	15	60690843	60725627	-	5926	protein_coding	LRAT domain containing 1 [Source:MGI Symbol;Acc:MGI:3026924]	-
ENSMUSG00000040659	2026	2395	1988	1891	3087	3221	2989	2148	2682	2308	2629	2338	2169	2744	2027	2774	3479	2654	2263	3139	2630	1775	2545	2190	3513	2182	2473	2332	2896	3804	2760	Efhd2	4	141585453	141602231	-	2381	protein_coding	EF hand domain containing 2 [Source:MGI Symbol;Acc:MGI:106504]	-
ENSMUSG00000033032	1456	2341	1379	2511	1675	3244	2416	1608	2513	1996	2059	3300	3364	3824	2279	2328	2259	2120	2881	4049	2507	1265	713	1496	2408	2511	2322	3878	4309	5164	3848	Afap1l1	18	61863332	61919773	-	3680	protein_coding	actin filament associated protein 1-like 1 [Source:MGI Symbol;Acc:MGI:2147199]	-
ENSMUSG00000025060	1622	1950	1724	1995	2620	3493	2529	2294	3215	2591	2803	2461	2448	3020	1873	2084	2202	1956	1941	3105	1971	1670	1408	1771	3245	2583	2175	3943	4455	5484	3364	Slk	19	47568117	47633685	+	8356	protein_coding	STE20-like kinase [Source:MGI Symbol;Acc:MGI:103241]	-
ENSMUSG00000024843	2863	2316	2777	2109	3317	2554	2295	2168	3719	2693	3245	1726	1984	2452	2445	2830	3747	2095	2110	1955	1754	3151	3180	2013	3892	1912	2668	2286	2678	2913	2046	Chka	19	3901773	3944369	+	12024	protein_coding	choline kinase alpha [Source:MGI Symbol;Acc:MGI:107760]	-
ENSMUSG00000029632	2212	3073	2525	1925	2675	2505	2164	2701	2896	2253	2393	2422	2469	2333	2510	4233	3129	3143	2732	2721	2537	2383	3189	2443	2982	2444	1932	1912	2178	2961	1901	Ndufa4	6	11900291	11907496	-	1381	protein_coding	Ndufa4, mitochondrial complex associated [Source:MGI Symbol;Acc:MGI:107686]	-
ENSMUSG00000059263	2620	2445	2933	2282	2821	2990	2254	2342	3062	2318	2493	2423	2122	2532	2176	2462	2578	2028	2355	2959	2317	2323	2648	2069	3364	2285	1958	2912	3188	3938	2646	Usp47	7	111622711	111710868	+	13755	protein_coding	ubiquitin specific peptidase 47 [Source:MGI Symbol;Acc:MGI:1922246]	-
ENSMUSG00000042682	1983	2810	1955	2213	2471	2836	2667	2475	2988	2509	2564	2670	2377	2735	2457	3409	2683	2738	2808	3029	2366	1923	2025	2311	3001	2427	1922	2302	2687	3819	2610	Selenok	14	29690265	29697619	+	1891	protein_coding	selenoprotein K [Source:MGI Symbol;Acc:MGI:1931466]	-
ENSMUSG00000021775	2755	3063	3900	2651	2383	2499	2430	3247	1725	1198	1271	3702	3169	3079	3100	981	1754	2192	1197	4233	3205	1908	2530	1279	3091	2103	1719	2762	3032	4385	3216	Nr1d2	14	4230569	4265642	+	5409	protein_coding	nuclear receptor subfamily 1, group D, member 2 [Source:MGI Symbol;Acc:MGI:2449205]	THR-like
ENSMUSG00000006818	2821	3124	3227	2463	2846	2832	2165	2646	2428	2014	2186	2328	2466	2205	2604	2659	3169	2585	1996	3541	2895	2426	2915	2086	3146	2114	2128	2197	2447	2940	2132	Sod2	17	13225733	13258950	+	10008	protein_coding	superoxide dismutase 2, mitochondrial [Source:MGI Symbol;Acc:MGI:98352]	-
ENSMUSG00000016256	1935	2249	1929	1850	2471	2689	2447	2678	3158	2906	2937	2420	2172	2486	2038	2861	2960	3001	2839	3062	2553	1920	2280	2860	3579	2665	2915	1870	2262	3243	2488	Ctsz	2	174269286	174280832	-	1441	protein_coding	cathepsin Z [Source:MGI Symbol;Acc:MGI:1891190]	-
ENSMUSG00000055436	2418	2167	2843	2424	2719	2459	2410	1782	3577	2402	2848	2305	2568	2595	2466	2342	3080	1938	1727	2288	1919	3215	2485	1712	3207	1767	2065	3495	3549	3914	3025	Srsf11	3	157716110	157742276	-	8446	protein_coding	serine and arginine-rich splicing factor 11 [Source:MGI Symbol;Acc:MGI:1916457]	-
ENSMUSG00000031865	1618	1693	1600	1915	2382	3310	2875	2282	2893	2585	2695	2179	2412	2711	1835	2303	2416	2104	2354	4199	2874	1913	2168	2334	3867	2658	2738	2707	2931	4044	3042	Dctn1	6	83142902	83177099	+	6509	protein_coding	dynactin 1 [Source:MGI Symbol;Acc:MGI:107745]	-
ENSMUSG00000022579	2014	2798	1501	2096	3389	4213	2877	1110	1848	1400	1631	2475	2425	2406	2659	3467	3205	2487	3786	3275	2375	1305	647	1175	2518	2182	1794	3454	4394	5332	3385	Gpihbp1	15	75468477	75471330	+	2554	protein_coding	GPI-anchored HDL-binding protein 1 [Source:MGI Symbol;Acc:MGI:1915703]	-
ENSMUSG00000008393	1201	2008	997	1842	3216	4700	2985	1328	2373	1457	1743	2731	2450	3361	2298	2572	2251	1830	2971	3427	2807	983	1032	1241	2533	2196	1721	4267	4594	6777	3685	Carhsp1	16	8476444	8490019	-	2858	protein_coding	calcium regulated heat stable protein 1 [Source:MGI Symbol;Acc:MGI:1196368]	CSD
ENSMUSG00000032449	3009	2298	4110	2393	2569	1869	1797	2404	3226	2612	3081	2156	2412	2444	2220	2427	2885	2103	1684	2784	2048	3664	3591	1990	3451	1893	1963	2483	2674	2892	2327	Slc25a36	9	96957014	96993210	-	9594	protein_coding	solute carrier family 25, member 36 [Source:MGI Symbol;Acc:MGI:1924909]	-
ENSMUSG00000041959	1446	2221	1116	1452	2364	2970	2879	2601	3386	2659	2783	2457	2243	3115	2219	3085	2872	2967	3343	2516	2175	1442	1237	2409	3652	3209	2557	2276	2845	4022	2925	S100a10	3	93462387	93471950	+	1212	protein_coding	S100 calcium binding protein A10 (calpactin) [Source:MGI Symbol;Acc:MGI:1339468]	-
ENSMUSG00000070348	1398	1816	1953	1467	2182	2561	2686	2592	3598	3187	2881	2242	1772	2737	1478	2364	2637	1771	1620	3349	2120	2173	2912	2458	5346	3178	2933	2640	3110	4125	2099	Ccnd1	7	144483668	144493662	-	4709	protein_coding	cyclin D1 [Source:MGI Symbol;Acc:MGI:88313]	-
ENSMUSG00000071650	1826	2062	2059	2119	2479	2982	2256	2122	2931	2837	2590	2336	2490	2829	2021	2076	2583	2274	2171	3778	2528	2243	2479	2346	2880	2387	2223	2957	3390	4142	2979	Ganab	19	8875435	8894036	+	5454	protein_coding	alpha glucosidase 2 alpha neutral subunit [Source:MGI Symbol;Acc:MGI:1097667]	-
ENSMUSG00000029186	1842	2531	2062	2234	2680	2274	2222	3330	4104	3258	3635	2795	1878	2586	2121	2879	1565	2013	1560	3429	3150	1471	1261	2922	4455	2981	2981	1503	2352	3009	2273	Pi4k2b	5	52898916	52926682	+	3760	protein_coding	phosphatidylinositol 4-kinase type 2 beta [Source:MGI Symbol;Acc:MGI:1914323]	-
ENSMUSG00000009035	1870	2026	1814	2251	2906	4127	2911	1617	2561	2022	2168	2951	2833	2896	2461	2242	2763	2216	2694	3398	2476	1495	1394	1564	2736	1888	2091	3463	3741	4773	2973	Tmem184b	15	79244884	79287769	-	4702	protein_coding	transmembrane protein 184b [Source:MGI Symbol;Acc:MGI:2445179]	-
ENSMUSG00000021186	1582	1869	1136	1539	2113	2792	1975	3654	3695	3502	3550	2983	2414	2532	1756	2110	2040	3057	2829	3712	2361	998	836	2918	3827	3038	2677	2404	2897	3761	2704	Fbln5	12	101712824	101785314	-	6911	protein_coding	fibulin 5 [Source:MGI Symbol;Acc:MGI:1346091]	-
ENSMUSG00000032594	2193	2384	2600	2583	2623	2637	2708	2012	2705	2243	2419	2315	2599	2577	2309	2192	2928	2376	1808	3303	2149	2589	2613	1808	3323	1881	2238	2717	3030	4253	3134	Ip6k1	9	107879700	107925981	+	6487	protein_coding	inositol hexaphosphate kinase 1 [Source:MGI Symbol;Acc:MGI:1351633]	-
ENSMUSG00000020027	2241	2968	2438	2302	3629	2330	2706	2253	3395	2659	3023	2123	2004	1875	2434	2383	2248	1853	1950	2871	2568	2042	2459	2205	4156	2693	2482	2157	3173	3387	2232	Socs2	10	95221224	95253042	-	9531	protein_coding	suppressor of cytokine signaling 2 [Source:MGI Symbol;Acc:MGI:1201787]	-
ENSMUSG00000020241	1416	1367	1280	1543	2393	2777	2384	1856	3275	2689	3538	3017	2648	3237	1909	1409	3076	3610	2803	3793	2244	1823	2080	2005	3362	2194	2272	2906	3098	4349	2829	Col6a2	10	76431596	76459464	-	8326	protein_coding	collagen, type VI, alpha 2 [Source:MGI Symbol;Acc:MGI:88460]	-
ENSMUSG00000034566	2204	2788	2504	1933	2682	2710	2368	2470	2592	2298	2416	2201	2460	2313	2398	3726	3388	2947	2710	3026	2393	2349	2625	2306	3058	2312	1946	2161	2389	3263	2246	Atp5h	11	115306515	115310788	-	1465	protein_coding	ATP synthase, H+ transporting, mitochondrial F0 complex, subunit D [Source:MGI Symbol;Acc:MGI:1918929]	-
ENSMUSG00000072825	2090	1789	2504	1836	3360	3582	2518	2205	2791	2537	2382	2003	2146	2643	1971	1870	2788	2113	1994	3323	2446	2248	2780	2228	3577	2050	2548	3058	3496	3747	2512	Cep170b	12	112686889	112713026	+	8002	protein_coding	centrosomal protein 170B [Source:MGI Symbol;Acc:MGI:2145043]	-
ENSMUSG00000002748	2401	2473	2732	2573	2275	2995	2638	1985	2777	1978	2146	2814	2749	2620	2397	2144	2950	2411	2063	3638	2499	2183	2351	1774	2909	1873	1941	2954	3189	3899	2772	Baz1b	5	135216118	135274983	+	13667	protein_coding	bromodomain adjacent to zinc finger domain, 1B [Source:MGI Symbol;Acc:MGI:1353499]	-
ENSMUSG00000060969	846	1334	1099	1276	1698	4050	2853	2790	3653	3832	3553	2221	1239	1995	1278	1778	1282	1557	1234	4586	2794	740	732	3070	5937	4653	4057	1578	3600	4858	2922	Irx1	13	72106040	72111842	-	2620	protein_coding	Iroquois homeobox 1 [Source:MGI Symbol;Acc:MGI:1197515]	Homeobox
ENSMUSG00000019978	1920	2524	1844	2815	2063	3360	2827	1403	2497	1765	1992	2707	2899	2973	2212	2222	2636	2282	2499	4503	2577	1538	1239	1237	2114	1969	1619	3564	4289	5479	3518	Epb41l2	10	25235696	25399417	+	11843	protein_coding	erythrocyte membrane protein band 4.1 like 2 [Source:MGI Symbol;Acc:MGI:103009]	-
ENSMUSG00000045394	2780	2667	3374	1782	3121	3034	2548	2456	2485	2431	2354	1873	1939	2309	2018	3393	3166	2761	2708	2674	2458	3377	3968	2529	3139	1967	1981	1766	1944	2226	1829	Epcam	17	87943407	87958557	+	2195	protein_coding	epithelial cell adhesion molecule [Source:MGI Symbol;Acc:MGI:106653]	-
ENSMUSG00000052459	1696	2664	1992	2167	2303	2641	2296	2976	3405	2933	3044	2783	2113	2899	1981	2596	2022	2397	2456	3435	2539	1676	1915	2571	3452	2659	2361	2273	2867	3296	2641	Atp6v1a	16	43905765	43960068	-	6044	protein_coding	ATPase, H+ transporting, lysosomal V1 subunit A [Source:MGI Symbol;Acc:MGI:1201780]	-
ENSMUSG00000006498	1906	2061	2416	2032	2596	3164	2675	2068	2984	2636	2830	2631	2294	2780	1742	2893	2688	2464	2095	3456	2354	2113	2296	2137	3114	1958	2023	2858	3021	4049	2695	Ptbp1	10	79690261	79700605	+	4740	protein_coding	polypyrimidine tract binding protein 1 [Source:MGI Symbol;Acc:MGI:97791]	-
ENSMUSG00000024978	2411	2351	2724	2356	2325	2842	2573	2423	2876	2408	2482	2096	2311	3174	2097	2326	2540	2364	2091	2880	2198	2451	3015	2257	3016	1875	2059	2315	3427	3644	3108	Gpam	19	55055700	55115670	-	6664	protein_coding	glycerol-3-phosphate acyltransferase, mitochondrial [Source:MGI Symbol;Acc:MGI:109162]	-
ENSMUSG00000063354	1307	1460	1576	1502	2548	3958	2227	3673	3715	4044	3616	1291	1243	2318	1573	2274	2094	1621	2398	3184	2687	1541	2082	3422	6033	3782	3955	1736	2078	2331	1695	Slc39a4	15	76496583	76501584	-	3106	protein_coding	solute carrier family 39 (zinc transporter), member 4 [Source:MGI Symbol;Acc:MGI:1919277]	-
ENSMUSG00000040848	2042	2782	2243	2456	2293	2641	2220	2583	3001	2608	2609	2521	2230	2583	1921	1929	2367	2250	2148	3310	2465	1755	2023	2224	3293	2474	2279	2879	3431	4462	2869	Sft2d2	1	165001906	165022007	-	5702	protein_coding	SFT2 domain containing 2 [Source:MGI Symbol;Acc:MGI:1917362]	-
ENSMUSG00000062070	2403	3431	2598	2229	3013	2965	2465	2644	2517	2327	2513	2219	2322	2141	2264	2840	2781	2400	2231	2980	2727	2128	2936	2427	3349	2268	2043	2221	2375	3141	1988	Pgk1	X	105230706	105247305	+	2244	protein_coding	phosphoglycerate kinase 1 [Source:MGI Symbol;Acc:MGI:97555]	-
ENSMUSG00000029817	2093	2793	2809	2248	2270	2477	2478	2220	3014	2297	2506	2673	2430	2543	2847	2907	3109	2667	2027	2651	2234	2567	2432	2328	3528	2260	1954	2404	2622	3248	2194	Tra2a	6	49220858	49240967	-	6945	protein_coding	transformer 2 alpha [Source:MGI Symbol;Acc:MGI:1933972]	-
ENSMUSG00000107176	2232	2614	2647	2023	2713	2648	2298	2419	2516	2083	2194	2202	2286	2328	2501	3927	3080	3130	2712	2885	2160	2285	2562	2534	2923	2271	1906	2416	2115	3616	2573	Gm9794	6	66852305	66852727	-	423	processed_pseudogene	predicted pseudogene 9794 [Source:MGI Symbol;Acc:MGI:3642653]	-
ENSMUSG00000033629	1756	2433	2129	1999	2154	2333	2215	2985	3550	3214	2976	2463	2038	2918	2000	3120	2373	2382	2331	2942	2359	2151	2271	2671	3810	2623	2549	1887	2339	3268	2558	Hacd3	9	64894265	64928975	-	2709	protein_coding	3-hydroxyacyl-CoA dehydratase 3 [Source:MGI Symbol;Acc:MGI:1889341]	-
ENSMUSG00000019970	1795	2206	1644	1459	2557	2735	2760	1486	3394	3011	3336	1960	1689	3356	1472	3169	2085	2516	2767	3011	3071	1869	994	1925	3544	2484	2360	2815	4134	4526	2633	Sgk1	10	21758083	21875802	+	4903	protein_coding	serum/glucocorticoid regulated kinase 1 [Source:MGI Symbol;Acc:MGI:1340062]	-
ENSMUSG00000025026	1833	2921	1890	2253	2362	3210	2859	1693	2062	2052	2129	3067	2783	3012	2126	2371	2616	2749	3117	3389	2473	1715	1678	1703	2073	1625	1305	3443	3450	5292	3483	Add3	19	53128874	53235830	+	6380	protein_coding	adducin 3 (gamma) [Source:MGI Symbol;Acc:MGI:1351615]	-
ENSMUSG00000026219	2072	2425	2344	2142	2247	2915	2312	2262	3006	2519	2730	2417	2470	2655	2026	2321	2489	2287	2166	3206	2168	2082	2160	2075	2947	2371	2055	3324	3394	4232	2904	Trip12	1	84698910	84818237	-	16601	protein_coding	thyroid hormone receptor interactor 12 [Source:MGI Symbol;Acc:MGI:1309481]	-
ENSMUSG00000032667	1907	2472	1870	2093	2806	2962	2757	2602	3184	2711	2757	2476	2145	2674	2051	2693	2373	2434	2619	2944	2339	1825	2087	2372	3204	2440	2079	2580	2900	3888	2450	Pon2	6	5264147	5298455	-	7339	protein_coding	paraoxonase 2 [Source:MGI Symbol;Acc:MGI:106687]	-
ENSMUSG00000023353	2081	1972	2245	1908	2551	2868	2619	2459	2686	2463	2421	2398	2268	2545	2362	2206	3186	2637	2312	3579	2553	1822	2188	2133	4025	2334	2689	2301	2687	3554	2630	Agap3	5	24657175	24707045	+	5321	protein_coding	ArfGAP with GTPase domain, ankyrin repeat and PH domain 3 [Source:MGI Symbol;Acc:MGI:2183446]	-
ENSMUSG00000060904	2030	2824	2467	2062	2403	2484	2347	2557	3020	2547	2827	2691	2408	2784	2091	2793	2265	2629	2655	2938	2409	1887	2248	2389	3111	2427	1988	2380	2659	3834	2527	Arl1	10	88566720	88579956	+	2369	protein_coding	ADP-ribosylation factor-like 1 [Source:MGI Symbol;Acc:MGI:99436]	-
ENSMUSG00000023150	2163	3259	2890	2967	2735	2426	2316	2381	3387	2663	2915	1925	2297	2314	2179	2143	2587	1746	2142	3163	2021	2888	2571	2132	3094	2136	2039	2657	2849	3296	2375	Ivns1abp	1	151220228	151240173	+	5435	protein_coding	influenza virus NS1A binding protein [Source:MGI Symbol;Acc:MGI:2152389]	-
ENSMUSG00000024513	1853	2438	1884	2242	2529	3261	2827	2108	2526	2140	2291	2695	2955	2936	2245	2761	2622	2583	2605	3918	2679	1540	1471	1703	3069	2093	1881	2566	3176	4487	2560	Mbd2	18	70701260	70759202	+	3214	protein_coding	methyl-CpG binding domain protein 2 [Source:MGI Symbol;Acc:MGI:1333813]	MBD
ENSMUSG00000042613	2050	2070	2144	1902	2652	2628	1995	2380	3078	2529	2820	2326	2408	2428	2277	1775	2778	2242	2550	3186	2364	2239	2829	2363	3043	2314	2195	2851	3196	4103	2863	Pbxip1	3	89344013	89358259	+	4674	protein_coding	pre B cell leukemia transcription factor interacting protein 1 [Source:MGI Symbol;Acc:MGI:2441670]	-
ENSMUSG00000016494	1668	2274	1681	1779	2437	2694	2279	2394	3091	2325	3186	3211	2584	2681	2034	2137	2481	3054	2995	2942	2030	1617	1670	1992	3083	2782	1832	2953	3169	4497	2969	Cd34	1	194621127	194643587	+	7290	protein_coding	CD34 antigen [Source:MGI Symbol;Acc:MGI:88329]	-
ENSMUSG00000024960	2275	2305	2966	2114	2655	2746	2387	2108	2605	2329	2406	2434	2277	2223	2261	2947	3122	2607	2466	3229	2381	2998	3330	2313	3276	1902	2015	2113	2351	3087	2268	Plcb3	19	6929693	6953838	-	6960	protein_coding	phospholipase C, beta 3 [Source:MGI Symbol;Acc:MGI:104778]	-
ENSMUSG00000009630	1890	2300	2207	1815	2687	3441	2705	2340	2880	2595	2842	2385	2005	2614	1904	2915	2465	2494	2401	3667	2699	1805	1997	2265	3530	2256	2305	2350	2689	3584	2447	Ppp2cb	8	34089653	34109469	+	1469	protein_coding	protein phosphatase 2 (formerly 2A), catalytic subunit, beta isoform [Source:MGI Symbol;Acc:MGI:1321161]	-
ENSMUSG00000048758	9	3418	1543	2532	1883	3880	1615	3377	3192	2878	3108	1459	1510	1480	1530	4962	2264	1786	3552	4161	1630	1662	3506	3132	4350	3522	2864	13	1563	4381	1635	Rpl29	9	106306653	106308767	+	1126	protein_coding	ribosomal protein L29 [Source:MGI Symbol;Acc:MGI:99687]	-
ENSMUSG00000028868	1368	1856	1358	2035	2730	3821	2836	1871	2727	2142	2172	2765	2425	3055	1938	1723	2502	2049	2077	3968	2589	1308	1364	1669	3204	2336	2336	3387	3816	5376	3536	Wasf2	4	132857816	132927067	+	6258	protein_coding	WASP family, member 2 [Source:MGI Symbol;Acc:MGI:1098641]	-
ENSMUSG00000039515	2178	2298	2062	1831	2440	2603	2211	2459	2852	2709	2765	2672	2548	2580	2246	2523	3234	2811	2820	2978	2356	2002	2424	2504	3349	2211	2368	2108	2372	3193	2473	Ptpa	2	30306051	30337818	+	5188	protein_coding	protein phosphatase 2 protein activator [Source:MGI Symbol;Acc:MGI:1346006]	-
ENSMUSG00000022365	1858	2578	1982	2124	2567	2751	2686	2436	2874	2565	2563	2603	2381	2769	2212	2701	2671	2573	2747	3078	2417	1809	1904	2242	3109	2229	2258	2411	2745	3692	2588	Derl1	15	57732898	57755844	-	3328	protein_coding	Der1-like domain family, member 1 [Source:MGI Symbol;Acc:MGI:1915069]	-
ENSMUSG00000018474	1544	1715	1663	1951	2443	2897	2517	2261	3296	2933	3130	2002	2150	2755	1988	2119	2666	2253	1995	3543	2143	1731	2131	2291	3556	2845	2774	2877	3053	3949	2940	Chd3	11	69234099	69260232	-	8443	protein_coding	chromodomain helicase DNA binding protein 3 [Source:MGI Symbol;Acc:MGI:1344395]	-
ENSMUSG00000029311	1896	2409	2222	1975	2552	2683	2307	2824	3011	2730	2705	2531	2190	2593	2246	2343	2375	2365	2406	3090	2367	2005	2460	2715	3395	2650	2447	2040	2354	3490	2729	Hsd17b11	5	104137628	104169785	-	3265	protein_coding	hydroxysteroid (17-beta) dehydrogenase 11 [Source:MGI Symbol;Acc:MGI:2149821]	-
ENSMUSG00000018796	4565	3793	4588	2598	3198	2650	2022	2236	1757	1814	1744	2117	2797	2062	2668	1971	2727	2315	1839	3110	2939	2419	4328	2021	3194	1760	1749	1718	1667	2201	1537	Acsl1	8	46924074	46989088	+	10483	protein_coding	acyl-CoA synthetase long-chain family member 1 [Source:MGI Symbol;Acc:MGI:102797]	-
ENSMUSG00000032580	2549	2327	3175	2385	2511	2460	2284	1913	2911	2146	2577	2364	2479	2339	2392	2490	3307	2117	1845	2641	1852	3243	3103	1791	3038	1680	1859	2901	3111	3557	2716	Rbm5	9	107617570	107648195	-	15434	protein_coding	RNA binding motif protein 5 [Source:MGI Symbol;Acc:MGI:1933204]	-
ENSMUSG00000030800	2201	2237	2397	2262	2341	2922	2590	3169	2905	2430	2385	1966	2275	2701	2366	3095	2884	2364	1971	2415	2081	2775	3519	2437	3772	2370	2665	1669	2286	2685	1920	Prss8	7	127524888	127529276	-	1852	protein_coding	protease, serine 8 (prostasin) [Source:MGI Symbol;Acc:MGI:1923810]	-
ENSMUSG00000071054	2396	1982	2798	2006	2806	2931	2568	1818	2700	2004	2297	2509	2467	2249	2534	2330	3722	2449	1972	3137	2230	2513	3236	1868	2825	1645	2021	2734	2959	3595	2671	Safb	17	56891825	56913294	+	7268	protein_coding	scaffold attachment factor B [Source:MGI Symbol;Acc:MGI:2146974]	-
ENSMUSG00000020263	2912	2115	3967	2208	3370	2220	1944	2044	2849	2060	2889	1708	2564	1903	2229	2534	3004	1649	1446	2575	2020	4589	5378	1709	3325	1551	1959	2156	2344	2647	2062	Appl2	10	83435897	83484602	-	5949	protein_coding	adaptor protein, phosphotyrosine interaction, PH domain and leucine zipper containing 2 [Source:MGI Symbol;Acc:MGI:2384914]	-
ENSMUSG00000026574	1702	2811	1705	1762	2321	2395	3472	1971	2642	1779	2455	3179	2799	3988	1884	2879	2435	2846	3108	2934	2021	1910	2118	1796	2360	2161	1491	2453	2563	4839	3131	Dpt	1	164624213	164651835	+	1724	protein_coding	dermatopontin [Source:MGI Symbol;Acc:MGI:1928392]	-
ENSMUSG00000000631	1728	1659	1786	1982	2621	3243	2697	2256	2774	2521	2728	2446	2387	2896	2017	1922	2445	2320	2177	3680	2578	1875	2233	2142	3038	2383	2401	2993	3254	3979	2736	Myo18a	11	77654072	77756806	+	16037	protein_coding	myosin XVIIIA [Source:MGI Symbol;Acc:MGI:2667185]	-
ENSMUSG00000001783	2364	2776	2693	2086	2704	2707	2169	2478	2512	2405	2627	2521	2399	2284	2252	2832	2793	2539	2792	2818	2358	2345	2655	2496	3124	2191	2040	2146	2370	3116	2243	Rtcb	10	85774501	85793687	-	2615	protein_coding	RNA 2',3'-cyclic phosphate and 5'-OH ligase [Source:MGI Symbol;Acc:MGI:106379]	-
ENSMUSG00000038291	1318	2231	1452	2045	1740	2505	2610	3062	3435	2933	2943	2926	2265	3108	2244	2183	1683	2296	2257	3646	2618	1400	1324	2499	3818	2869	3003	2057	2778	3688	2833	Snx25	8	46486298	46605196	-	4440	protein_coding	sorting nexin 25 [Source:MGI Symbol;Acc:MGI:2142610]	-
ENSMUSG00000022214	2611	2572	3439	2119	2822	2323	2003	2635	2611	2668	2794	1945	2137	2176	2187	2702	3121	2271	2298	2717	2009	2920	3625	2595	3294	2055	2464	1857	1972	2690	2061	Dcaf11	14	55797463	55807522	+	8070	protein_coding	DDB1 and CUL4 associated factor 11 [Source:MGI Symbol;Acc:MGI:90168]	-
ENSMUSG00000068290	2197	2455	2223	1950	2737	2880	2546	2511	2628	2363	2372	2379	2309	2223	2319	3327	3033	2442	2662	3071	2457	2125	2611	2491	3223	2328	2143	2005	2233	3285	2145	Ddrgk1	2	130495880	130506579	-	2084	protein_coding	DDRGK domain containing 1 [Source:MGI Symbol;Acc:MGI:1924256]	-
ENSMUSG00000046229	2057	2318	2462	1630	2627	2433	2234	2604	2072	2561	2631	2102	2137	1806	2165	4346	4025	3442	2784	2852	3018	2268	2907	2705	4558	2158	2753	1077	1333	2021	1582	Scand1	2	156153766	156154667	-	803	protein_coding	SCAN domain-containing 1 [Source:MGI Symbol;Acc:MGI:1343132]	-
ENSMUSG00000025860	1515	2402	1919	2035	2047	2705	2533	2110	3125	2319	2588	2989	2600	3426	1877	2403	2014	2382	2370	3124	2287	1470	1419	1749	2507	2011	1675	3808	3627	5216	3315	Xiap	X	41148556	41198533	+	9469	protein_coding	X-linked inhibitor of apoptosis [Source:MGI Symbol;Acc:MGI:107572]	-
ENSMUSG00000037894	2240	3027	2782	2087	2389	2225	2144	2678	2727	2618	2932	2318	1897	2098	2067	3630	3052	2890	2406	2796	2545	2350	2769	2542	3328	2334	2100	1809	2181	2574	2021	H2az1	3	137570248	137572683	+	1776	protein_coding	H2A.Z variant histone 1 [Source:MGI Symbol;Acc:MGI:1888388]	-
ENSMUSG00000028333	1950	2363	1940	1945	2594	2720	2446	2445	2894	2274	2438	2763	2517	2565	2328	2662	2667	2545	2823	2936	2344	1637	2169	2270	3116	2170	2067	2455	2707	4018	2783	Anp32b	4	46450902	46472657	+	1716	protein_coding	acidic (leucine-rich) nuclear phosphoprotein 32 family, member B [Source:MGI Symbol;Acc:MGI:1914878]	-
ENSMUSG00000039159	1960	2115	1823	1980	2340	2771	1970	2301	2911	2644	2727	2197	2463	2688	1960	2035	2677	2371	2302	4301	2663	1630	2169	2435	3137	2347	2119	2728	3097	3833	2844	Ube2h	6	30211288	30304538	-	4780	protein_coding	ubiquitin-conjugating enzyme E2H [Source:MGI Symbol;Acc:MGI:104632]	-
ENSMUSG00000021178	2105	2723	2306	2139	2510	2878	2537	2279	2363	2255	2215	2493	2483	2488	2190	2899	2603	2789	2905	2972	2188	2034	2345	2092	2794	2189	1745	2532	2994	3890	2573	Psmc1	12	100076413	100089664	+	1933	protein_coding	protease (prosome, macropain) 26S subunit, ATPase 1 [Source:MGI Symbol;Acc:MGI:106054]	-
ENSMUSG00000049001	900	1570	880	1196	955	1601	993	4793	5089	5188	6016	2167	1369	2207	944	1381	1300	1928	1518	3597	2067	530	189	3778	5193	5252	3214	2700	4225	2876	1837	Ndnf	6	65648574	65689310	+	10114	protein_coding	neuron-derived neurotrophic factor [Source:MGI Symbol;Acc:MGI:1915419]	-
ENSMUSG00000003161	1902	2569	2399	1983	2467	2576	2188	2351	2845	2346	2624	2453	2270	2613	1983	2862	2355	2523	2298	3297	2493	2413	2779	2264	3071	2441	2043	2350	2509	3616	2530	Sri	5	8096078	8119379	+	4852	protein_coding	sorcin [Source:MGI Symbol;Acc:MGI:98419]	-
ENSMUSG00000038324	2015	2036	2046	1912	2663	3038	2803	1983	2786	2467	2522	2392	2387	2664	2129	2522	2840	2534	2305	3154	2589	1844	2139	2161	3274	2005	2263	2631	2904	3797	2604	Trpc4ap	2	155476191	155534304	-	8753	protein_coding	transient receptor potential cation channel, subfamily C, member 4 associated protein [Source:MGI Symbol;Acc:MGI:1930751]	-
ENSMUSG00000024754	1872	2574	1640	2258	2166	3935	2367	1055	1854	1349	1526	3834	2554	2302	2443	1928	2945	2795	4011	4534	2743	1291	642	1205	1933	1684	1632	3423	5274	4000	3524	Cemip2	19	21755706	21835724	+	8520	protein_coding	cell migration inducing hyaluronidase 2 [Source:MGI Symbol;Acc:MGI:1890373]	-
ENSMUSG00000028557	1643	2606	2056	1978	2483	2565	2272	2350	3085	2471	2690	2449	2252	3075	2011	2645	2541	2556	2579	3070	2527	1690	1732	2081	3015	2327	1908	2841	3152	3795	2843	Rnf11	4	109308295	109341925	-	4263	protein_coding	ring finger protein 11 [Source:MGI Symbol;Acc:MGI:1352759]	-
ENSMUSG00000033022	1683	2569	1088	2573	2470	3746	2981	1620	2081	1621	1740	2836	2869	3605	2713	2966	2840	2399	2564	3700	2319	798	1133	1579	2453	2238	1306	3126	3646	5095	2913	Cdo1	18	46846260	46861462	-	1644	protein_coding	cysteine dioxygenase 1, cytosolic [Source:MGI Symbol;Acc:MGI:105925]	-
ENSMUSG00000046671	1964	2338	2275	2035	2852	2730	2056	2778	3218	2973	3219	2078	2066	2477	2058	2616	2974	2242	2154	2658	2181	2207	2361	2336	3581	2420	2586	2193	2529	2890	2174	Mtfr1l	4	134252861	134262698	-	5370	protein_coding	mitochondrial fission regulator 1-like [Source:MGI Symbol;Acc:MGI:1924074]	-
ENSMUSG00000026083	2238	2543	2227	2358	1270	1717	1406	2880	3513	2789	2806	2860	2790	3254	2847	1555	2125	1822	3429	1835	1324	2083	2665	2625	1775	2854	1163	3176	3516	4599	3032	Eif5b	1	38037091	38094660	+	9753	protein_coding	eukaryotic translation initiation factor 5B [Source:MGI Symbol;Acc:MGI:2441772]	-
ENSMUSG00000030403	1892	1939	1848	1792	2781	2786	2383	2233	2850	2613	2752	2544	2178	2857	2267	2887	3180	2694	2306	2840	2303	1859	1759	2069	3454	2092	2239	2513	2746	3775	2613	Vasp	7	18990854	19005742	-	2617	protein_coding	vasodilator-stimulated phosphoprotein [Source:MGI Symbol;Acc:MGI:109268]	-
ENSMUSG00000031776	1938	2541	1938	2219	2923	3326	2614	1740	2308	2079	2274	2900	2430	2603	1982	2734	2839	2353	2822	3093	2472	1926	2029	1901	2569	1726	1709	3055	3044	4099	2822	Arl2bp	8	95393228	95401053	+	2802	protein_coding	ADP-ribosylation factor-like 2 binding protein [Source:MGI Symbol;Acc:MGI:1349429]	-
ENSMUSG00000017760	2020	2006	2024	1890	2851	2944	2357	2201	2572	2378	2580	2498	2434	2534	2038	2498	3021	2505	2369	3499	2619	2181	2522	2121	3190	2371	2561	2157	2323	3335	2402	Ctsa	2	164674793	164682952	+	4715	protein_coding	cathepsin A [Source:MGI Symbol;Acc:MGI:97748]	-
ENSMUSG00000025935	1919	2599	2387	2093	2448	2646	2457	2301	2958	2557	2642	2377	2214	2864	1958	2718	2276	2286	2342	2959	2394	2072	2226	2201	3142	2182	2128	2450	2864	3734	2587	Tram1	1	13634922	13660134	-	3162	protein_coding	translocating chain-associating membrane protein 1 [Source:MGI Symbol;Acc:MGI:1919515]	-
ENSMUSG00000026600	884	1773	884	1813	3702	3281	2496	3245	4740	4684	4365	1456	1439	2824	1308	2185	1399	1715	2326	3057	2019	1462	1590	3832	4198	2881	3025	2032	2471	2241	1648	Soat1	1	156252095	156301901	-	9791	protein_coding	sterol O-acyltransferase 1 [Source:MGI Symbol;Acc:MGI:104665]	-
ENSMUSG00000019054	1913	2338	1955	1824	2854	2870	2312	2791	2662	2368	2641	2427	2264	2331	2395	3432	2828	2876	3022	2901	2608	1905	2160	2390	3428	2369	2110	1794	2054	3113	2035	Fis1	5	136982129	136995088	+	1714	protein_coding	fission, mitochondrial 1 [Source:MGI Symbol;Acc:MGI:1913687]	-
ENSMUSG00000020894	1858	1944	2068	1949	2698	2625	2290	2613	3085	2460	2821	3022	2589	2410	2382	2428	2591	2232	2193	3066	2209	1774	1984	2241	3486	2149	2312	2372	2516	3879	2673	Vamp2	11	68979316	68983210	+	3809	protein_coding	vesicle-associated membrane protein 2 [Source:MGI Symbol;Acc:MGI:1313277]	-
ENSMUSG00000026478	1153	1583	971	1760	2514	3574	2943	2073	3275	2861	3147	2518	2222	3053	1830	1592	2154	2228	2206	4126	2667	1127	1305	1899	2921	2203	1937	3545	3806	4745	2978	Lamc1	1	153094668	153208532	-	8272	protein_coding	laminin, gamma 1 [Source:MGI Symbol;Acc:MGI:99914]	-
ENSMUSG00000031708	1910	2054	1966	1849	2779	3145	2563	2243	2804	2699	2542	2401	2294	2376	2128	2947	3245	2714	2400	3277	2589	2131	2814	2332	3411	2012	2112	1957	2270	2972	1971	Tecr	8	84298327	84334600	-	2505	protein_coding	trans-2,3-enoyl-CoA reductase [Source:MGI Symbol;Acc:MGI:1915408]	-
ENSMUSG00000029103	1590	2166	1516	1858	2592	3386	2469	2469	2773	2506	2484	2352	2543	2595	1832	2394	2472	2636	2594	3849	2669	1502	1737	2065	3182	2639	2112	2386	3256	3726	2545	Lrpap1	5	35248845	35263110	-	4116	protein_coding	low density lipoprotein receptor-related protein associated protein 1 [Source:MGI Symbol;Acc:MGI:96829]	-
ENSMUSG00000019254	2045	1981	2144	2058	2817	3071	2523	1755	2604	1864	2122	2497	2580	2626	2531	2065	3545	2004	2259	3077	2189	1808	2100	1441	3325	2128	2256	2822	3212	4235	3201	Ppp1r12c	7	4484519	4504679	-	4960	protein_coding	protein phosphatase 1, regulatory subunit 12C [Source:MGI Symbol;Acc:MGI:1924258]	-
ENSMUSG00000029447	2059	2773	2302	2072	2395	3017	2453	2338	2973	2265	2576	2352	2444	2605	2263	3054	2447	2457	2370	2919	2454	1817	1845	2369	3173	2147	1937	2446	2727	3500	2302	Cct6a	5	129864062	129875212	+	3499	protein_coding	chaperonin containing Tcp1, subunit 6a (zeta) [Source:MGI Symbol;Acc:MGI:107943]	-
ENSMUSG00000026031	1145	2022	1422	2007	2182	3523	3020	1857	2879	2158	2250	2730	2534	2949	2037	2542	2392	2167	2220	3794	2291	1236	1141	1534	2685	2260	1918	3473	3996	5376	3076	Cflar	1	58750667	58798043	+	12669	protein_coding	CASP8 and FADD-like apoptosis regulator [Source:MGI Symbol;Acc:MGI:1336166]	-
ENSMUSG00000024782	2155	2898	2616	2246	2301	2513	2288	2591	2801	2487	2490	2488	2435	2449	2254	2459	2496	2387	2215	3237	2590	2176	3083	2120	3417	2384	1954	1953	2379	2747	2185	Ak3	19	28998233	29025361	-	3120	protein_coding	adenylate kinase 3 [Source:MGI Symbol;Acc:MGI:1860835]	-
ENSMUSG00000019943	1700	1915	1991	2026	2263	3082	2513	2205	2989	2398	2467	2676	2305	2828	1974	1739	2042	2142	1911	3484	2259	1629	1282	1747	2909	2333	2019	3662	4074	5166	3040	Atp2b1	10	98750268	98862005	+	15218	protein_coding	ATPase, Ca++ transporting, plasma membrane 1 [Source:MGI Symbol;Acc:MGI:104653]	-
ENSMUSG00000031785	1862	2250	2208	2184	2449	2605	2417	2762	3048	3116	2967	2298	2243	2572	1902	2487	2821	2113	2241	2622	2355	2235	3069	2850	3346	1965	2341	1921	2449	3049	2019	Adgrg1	8	95701379	95740845	+	5421	protein_coding	adhesion G protein-coupled receptor G1 [Source:MGI Symbol;Acc:MGI:1340051]	-
ENSMUSG00000028127	1533	2673	1744	1895	1852	2128	2335	3078	3455	3655	3552	2497	1891	2508	2029	1921	1886	2378	1989	3133	2317	1604	1995	3019	3731	2788	3025	2064	2754	3117	2191	Abcd3	3	121552423	121608951	-	6593	protein_coding	ATP-binding cassette, sub-family D (ALD), member 3 [Source:MGI Symbol;Acc:MGI:1349216]	-
ENSMUSG00000068523	1917	2648	2334	1878	2674	2803	2460	2532	2816	2395	2560	2185	2102	2305	2173	4064	2663	2570	2367	2734	2289	2328	2682	2285	3674	2634	2184	1791	1953	2770	1892	Gng5	3	146205562	146211327	+	2765	protein_coding	guanine nucleotide binding protein (G protein), gamma 5 [Source:MGI Symbol;Acc:MGI:109164]	-
ENSMUSG00000099764	2019	2968	2332	1825	2654	2736	2489	2435	2113	2145	2143	2315	2231	2162	2187	3923	2986	2866	2736	3320	2809	1948	2084	2266	3133	2169	1893	1897	2018	3334	2503	Rps10-ps2	16	20640895	20641390	-	496	processed_pseudogene	ribosomal protein S10, pseudogene 2 [Source:MGI Symbol;Acc:MGI:3645627]	-
ENSMUSG00000046447	1866	2357	2061	2185	2426	2980	2854	1918	2799	2200	2335	2475	2205	2419	1962	2674	2954	2608	2302	3734	2688	1654	2400	2335	3285	2081	2458	1792	2239	3970	2413	Camk2n1	4	138181625	138187434	+	4444	protein_coding	calcium/calmodulin-dependent protein kinase II inhibitor 1 [Source:MGI Symbol;Acc:MGI:1913509]	-
ENSMUSG00000031661	972	1779	615	2237	2310	4094	3481	1380	2504	2136	2126	3019	2475	3145	1874	2326	1861	1734	2493	3497	2479	602	570	1563	3144	2406	2655	3404	3703	6492	3535	Nkd1	8	89247982	89321512	+	4558	protein_coding	naked cuticle 1 [Source:MGI Symbol;Acc:MGI:2135954]	-
ENSMUSG00000033128	2365	1931	2680	1841	3085	2532	1971	2158	2526	2269	2573	1890	2154	2168	2244	2639	3458	2250	2416	2876	2205	2772	3535	2392	3794	1880	2475	2077	2241	2860	2339	Gga1	15	78761390	78778785	+	3765	protein_coding	golgi associated, gamma adaptin ear containing, ARF binding protein 1 [Source:MGI Symbol;Acc:MGI:2146207]	-
ENSMUSG00000038387	1489	2256	1214	2294	2310	3163	2871	2337	2682	2442	2588	3096	2601	2580	2653	2957	2528	2470	2648	3473	2786	1128	1338	1967	3448	2429	2161	2218	2331	3655	2472	Rras	7	44667385	44671071	+	1121	protein_coding	related RAS viral (r-ras) oncogene [Source:MGI Symbol;Acc:MGI:98179]	-
ENSMUSG00000097336	2322	1755	2548	2763	2789	2050	2464	1238	3124	1673	2154	2712	2948	2513	3601	2307	4275	1671	2064	1953	1607	2204	1184	1003	3156	1200	2179	3635	3306	4871	3305	Fendrr	8	121781621	121809849	-	3322	lncRNA	Foxf1 adjacent non-coding developmental regulatory RNA [Source:MGI Symbol;Acc:MGI:1916040]	-
ENSMUSG00000031586	1804	2303	1816	2008	2711	2991	2664	2055	2652	2291	2482	2758	2503	2650	2235	2567	2834	2451	2542	3139	2379	1783	2031	1896	2928	1809	2088	2785	2834	3790	2752	Rbpms	8	34272671	34419891	-	6556	protein_coding	RNA binding protein gene with multiple splicing [Source:MGI Symbol;Acc:MGI:1334446]	-
ENSMUSG00000038733	1940	2084	2356	2090	2679	2824	2201	2125	3204	2432	3003	2106	1910	2624	1878	2116	2336	1967	1978	2748	2096	1938	2004	1844	2908	1961	2071	3504	3937	4582	3016	Wdr26	1	181000793	181039566	-	8297	protein_coding	WD repeat domain 26 [Source:MGI Symbol;Acc:MGI:1923825]	-
ENSMUSG00000052296	2027	1899	2211	1893	2793	3061	2449	2151	2623	2288	2508	2044	2256	2584	1936	2203	2640	2073	1945	3401	2457	2381	2561	2260	3270	2157	2403	2614	2948	3774	2645	Ppp6r1	7	4634494	4662018	-	4887	protein_coding	protein phosphatase 6, regulatory subunit 1 [Source:MGI Symbol;Acc:MGI:2442163]	-
ENSMUSG00000023460	1369	2057	1378	1720	2109	2899	2216	2912	3340	2869	2861	2548	2119	3045	1732	2138	2185	2343	2366	3239	2344	1328	1207	2480	3421	2839	2404	2635	3363	4295	2646	Rab12	17	66801507	66826724	-	3033	protein_coding	RAB12, member RAS oncogene family [Source:MGI Symbol;Acc:MGI:894284]	-
ENSMUSG00000026748	1570	2152	1434	1877	2170	2774	2115	2152	2824	2234	2869	2923	2649	3466	2104	1923	2323	2833	3051	4172	2453	1245	1196	1923	2496	2300	1427	2722	3144	4985	2864	Plxdc2	2	16361115	16760650	+	6947	protein_coding	plexin domain containing 2 [Source:MGI Symbol;Acc:MGI:1914698]	-
ENSMUSG00000021190	1895	2062	1941	1683	2349	2588	2292	2350	3031	2368	2803	2488	2276	2539	1975	2539	2955	3063	3092	3095	2182	1809	1823	2255	3126	2244	2317	1840	2874	3835	2473	Lgmn	12	102360343	102406072	-	2323	protein_coding	legumain [Source:MGI Symbol;Acc:MGI:1330838]	-
ENSMUSG00000026277	2094	2546	2358	2279	2541	2431	2558	2113	2865	2317	2356	2316	2441	2384	2492	2360	3052	1978	2390	2603	2120	2483	2671	1970	3287	1942	2126	2518	2644	3365	2551	Stk25	1	93547473	93586381	-	5812	protein_coding	serine/threonine kinase 25 (yeast) [Source:MGI Symbol;Acc:MGI:1891699]	-
ENSMUSG00000025745	1831	1932	1915	1692	2825	3160	2506	2080	2588	2362	2530	2146	2429	2594	1996	2485	3212	2443	2381	3170	2777	1935	2816	2216	3102	2335	2278	2252	2697	3294	2167	Hadha	5	30323302	30360160	-	8730	protein_coding	hydroxyacyl-CoA dehydrogenase trifunctional multienzyme complex subunit alpha [Source:MGI Symbol;Acc:MGI:2135593]	-
ENSMUSG00000030435	2071	1760	1971	1785	2594	2878	2420	1926	2887	2292	2501	2517	2321	2592	2256	2365	3128	2442	2272	2990	2366	2075	2277	2020	3194	1928	2010	2747	2912	3933	2714	U2af2	7	5065142	5082937	+	4113	protein_coding	U2 small nuclear ribonucleoprotein auxiliary factor (U2AF) 2 [Source:MGI Symbol;Acc:MGI:98886]	-
ENSMUSG00000015120	1766	2129	2189	2119	2494	2743	2266	2185	3271	2833	2861	2216	2084	2535	1822	2215	2296	1953	1774	2899	2170	2119	1865	1936	3573	2245	2302	2899	3511	4076	2757	Ube2i	17	25480890	25493596	-	5474	protein_coding	ubiquitin-conjugating enzyme E2I [Source:MGI Symbol;Acc:MGI:107365]	-
ENSMUSG00000106874	1097	418	1321	410	3917	3587	1769	1388	2312	2138	2284	1559	1524	3597	1953	875	3823	3552	3511	3463	3029	679	963	1441	1350	1162	1311	6178	5501	6564	3422	Gm20186	6	18842933	18848532	-	5600	lncRNA	predicted gene, 20186 [Source:MGI Symbol;Acc:MGI:5012371]	-
ENSMUSG00000044986	2959	3138	3356	1939	2337	2020	1997	2326	2187	2224	2254	1887	1976	1803	2338	4645	3176	2900	2565	2931	2514	3572	4569	2859	3248	1800	1841	959	1032	1506	1206	Tst	15	78283756	78290107	-	3163	protein_coding	thiosulfate sulfurtransferase, mitochondrial [Source:MGI Symbol;Acc:MGI:98852]	-
ENSMUSG00000027602	2105	2578	2119	1977	2932	3260	2200	2417	2538	2230	2326	1979	1796	1653	2376	2645	3592	2294	2556	3032	2267	2266	3046	2438	3544	2403	2566	2098	2262	2506	2037	Map1lc3a	2	155118217	155119993	+	1181	protein_coding	microtubule-associated protein 1 light chain 3 alpha [Source:MGI Symbol;Acc:MGI:1915661]	-
ENSMUSG00000042284	1466	2452	1227	2475	2014	3465	2372	1339	2591	1941	2350	3587	2811	2907	1958	2388	2012	2057	2809	4152	2167	1120	867	1359	2139	2049	1579	3670	3831	5509	3373	Itga1	13	115089632	115238500	-	18599	protein_coding	integrin alpha 1 [Source:MGI Symbol;Acc:MGI:96599]	-
ENSMUSG00000034290	1542	2111	1651	2107	2387	3076	2305	2144	2565	2163	2396	2391	2424	2832	1962	2066	2346	2121	2252	3844	2550	1535	1725	1807	2909	2535	1993	3148	3580	4521	3039	Nek9	12	85346288	85386136	-	5386	protein_coding	NIMA (never in mitosis gene a)-related expressed kinase 9 [Source:MGI Symbol;Acc:MGI:2387995]	-
ENSMUSG00000039852	1808	1874	2000	2271	2135	2838	2908	2321	2420	1686	1861	3080	2706	2906	2365	1583	2180	2212	2155	3689	2444	1626	2111	1641	2958	1762	2044	2933	3525	4424	3503	Rere	4	150366103	150706423	+	8528	protein_coding	arginine glutamic acid dipeptide (RE) repeats [Source:MGI Symbol;Acc:MGI:2683486]	zf-GATA
ENSMUSG00000007739	2231	2962	2770	2207	2265	2817	2214	2009	2532	2002	2110	1991	2355	2499	2149	2838	2690	2142	2347	3249	2135	2586	2792	2092	2832	2335	1858	2581	2627	3259	2482	Cct4	11	22940519	22953780	+	4201	protein_coding	chaperonin containing Tcp1, subunit 4 (delta) [Source:MGI Symbol;Acc:MGI:104689]	-
ENSMUSG00000039367	1955	1957	2128	1941	2540	2893	2724	2212	2878	2457	2510	2532	2310	2558	2116	2403	2726	2478	2470	2797	2219	1891	2435	2034	2938	1853	2163	2685	2768	3714	2580	Sec24c	14	20724376	20744920	+	6293	protein_coding	Sec24 related gene family, member C (S. cerevisiae) [Source:MGI Symbol;Acc:MGI:1919746]	-
ENSMUSG00000049422	2760	2666	3701	1635	3204	2664	2168	2248	2061	1872	1951	2193	2165	1690	2455	3057	3161	2860	2636	2662	2388	2910	4610	2487	3384	1566	2297	1234	1482	2012	1648	Chchd10	10	75768964	75773581	+	1575	protein_coding	coiled-coil-helix-coiled-coil-helix domain containing 10 [Source:MGI Symbol;Acc:MGI:2143558]	-
ENSMUSG00000031839	1869	2545	2202	1942	2489	2511	2257	2496	2896	2361	2732	2579	2270	2419	2178	2918	2565	2669	2751	2874	2283	2092	2537	2363	3092	2221	2071	2004	2264	3194	2172	Hsbp1	8	120071227	120075661	+	1861	protein_coding	heat shock factor binding protein 1 [Source:MGI Symbol;Acc:MGI:1915446]	-
ENSMUSG00000003534	2134	1947	2623	1843	3054	2610	1963	2721	2620	2876	2724	2037	2172	2298	2022	1996	3029	2594	2389	3575	2587	2168	2853	2466	3541	1993	2279	2183	2002	2261	2225	Ddr1	17	35992459	36015513	-	4774	protein_coding	discoidin domain receptor family, member 1 [Source:MGI Symbol;Acc:MGI:99216]	-
ENSMUSG00000063358	1951	2341	2302	2024	2485	2803	2191	2263	2802	2281	2507	2234	2228	2759	1952	2252	2485	2251	2121	3019	2242	2032	2257	2102	2982	2122	1951	2821	3203	3901	2881	Mapk1	16	16801246	16865317	+	7110	protein_coding	mitogen-activated protein kinase 1 [Source:MGI Symbol;Acc:MGI:1346858]	-
ENSMUSG00000020183	1028	1141	1000	1336	2666	2641	2014	2290	3618	4135	3590	1764	1551	3842	1190	2628	2126	2316	2245	3325	2060	1901	1608	3214	3082	2723	2480	2093	2483	4892	2730	Cpm	10	117465405	117523257	+	5964	protein_coding	carboxypeptidase M [Source:MGI Symbol;Acc:MGI:1917824]	-
ENSMUSG00000019947	2851	2445	2892	2141	2305	2425	2247	2006	2722	2281	2602	2528	2191	2500	1932	2364	2545	2206	2154	2878	2344	1980	1885	2023	2857	1579	1642	2791	2814	4331	3209	Arid5b	10	67928350	68114570	-	10060	protein_coding	AT rich interactive domain 5B (MRF1-like) [Source:MGI Symbol;Acc:MGI:2175912]	ARID
ENSMUSG00000029781	1250	2007	1339	2015	1991	2906	2357	2352	2659	2320	2577	2811	2604	3100	1802	1690	2340	2561	2530	4358	2886	1150	1279	1853	2646	2504	1893	3058	3426	4709	2689	Fkbp9	6	56809044	56856343	+	3314	protein_coding	FK506 binding protein 9 [Source:MGI Symbol;Acc:MGI:1350921]	-
ENSMUSG00000025078	1776	2592	1748	2471	2285	3476	2728	1601	2495	1913	1906	3385	2996	3084	2235	2429	2253	2305	2719	3326	2299	1434	1346	1437	2513	1964	1511	2872	3052	4741	2731	Nhlrc2	19	56536693	56591935	+	8718	protein_coding	NHL repeat containing 2 [Source:MGI Symbol;Acc:MGI:1914116]	-
ENSMUSG00000020346	1909	2261	1992	1831	2432	3027	2373	2064	2530	2079	2224	2521	2503	2604	2560	2362	3050	2386	2650	3255	2401	1735	1921	2023	3205	2126	2249	2407	2734	3637	2554	Mgat1	11	49135018	49153857	+	4733	protein_coding	mannoside acetylglucosaminyltransferase 1 [Source:MGI Symbol;Acc:MGI:96973]	-
ENSMUSG00000095597	2700	2704	3246	1730	3279	3569	2718	1482	1354	1228	1389	2547	2604	2086	1940	3555	3741	3106	3238	2754	1449	2656	2608	1468	1905	1534	1213	2005	2989	4409	2325	Rps7-ps3	X	151692501	151693151	-	651	transcribed_processed_pseudogene	ribosomal protein S7, pseudogene 3 [Source:MGI Symbol;Acc:MGI:3648396]	-
ENSMUSG00000052915	1542	1955	1983	1879	2298	2869	2331	2157	3075	2172	2313	2405	2358	2810	2296	2038	3234	2364	2100	3197	2145	1784	2206	2012	3070	2179	2074	2670	3206	4009	2767	Msl1	11	98686342	98698685	+	5433	protein_coding	male specific lethal 1 [Source:MGI Symbol;Acc:MGI:1921276]	-
ENSMUSG00000029063	1870	2162	1761	1995	2296	3219	2642	1832	2672	2304	2364	2256	2311	2718	1948	2336	2719	2086	2169	3230	2353	1583	1733	1872	2993	2294	2238	2772	3442	4369	2953	Nadk	4	155646835	155675458	+	3747	protein_coding	NAD kinase [Source:MGI Symbol;Acc:MGI:2183149]	-
ENSMUSG00000020671	1630	2216	1832	1904	2407	3033	2583	2173	2997	2680	2627	2362	2245	2798	1745	2427	2106	2110	2103	2946	2295	1704	1852	2071	3013	2319	2058	2726	3155	4460	2871	Rab10	12	3297428	3359969	-	3513	protein_coding	RAB10, member RAS oncogene family [Source:MGI Symbol;Acc:MGI:105066]	-
ENSMUSG00000024507	2041	2429	2280	2062	2914	2909	2429	2305	2665	2657	2605	2123	2001	2342	1805	3074	2406	2140	2230	2857	2469	2308	2836	2436	3234	2225	2314	2010	2331	2853	2115	Hsd17b4	18	50261268	50329336	+	3404	protein_coding	hydroxysteroid (17-beta) dehydrogenase 4 [Source:MGI Symbol;Acc:MGI:105089]	-
ENSMUSG00000025085	1486	1925	1567	1956	2262	2656	2369	2062	2622	2428	2383	2633	2538	2806	1781	2071	1975	2234	2569	3539	2470	1439	1442	1891	2763	2281	1955	3314	3391	5647	2919	Ablim1	19	57021165	57303351	-	11949	protein_coding	actin-binding LIM protein 1 [Source:MGI Symbol;Acc:MGI:1194500]	-
ENSMUSG00000032458	2078	2328	2412	1867	2628	2665	2301	2229	2794	2390	2497	2262	2185	2506	1928	2776	2432	2541	2483	2730	2264	2217	2767	2325	2856	2226	1968	2387	2597	3530	2174	Copb2	9	98445774	98470435	+	6351	protein_coding	coatomer protein complex, subunit beta 2 (beta prime) [Source:MGI Symbol;Acc:MGI:1354962]	-
ENSMUSG00000019872	1696	2501	2057	1773	2186	2525	1816	3402	3145	3073	2968	2075	2013	2339	1826	2418	2099	2291	2218	2944	2347	1771	1760	2549	3786	3222	2730	2159	2413	3011	2222	Smpdl3a	10	57670431	57687926	+	2065	protein_coding	sphingomyelin phosphodiesterase, acid-like 3A [Source:MGI Symbol;Acc:MGI:1931437]	-
ENSMUSG00000029718	1194	1334	1050	1539	2316	2811	2696	2260	3006	2728	2866	2949	2460	3005	2109	2131	3078	3627	3149	3683	2461	1594	1766	2082	2909	2157	1781	2551	2978	3183	1881	Pcolce	5	137603365	137612046	-	3823	protein_coding	procollagen C-endopeptidase enhancer protein [Source:MGI Symbol;Acc:MGI:105099]	-
ENSMUSG00000044627	2422	2717	2879	1860	2774	2496	2231	2288	2428	2064	2318	2274	2056	2027	2113	3573	2792	2531	2585	2883	2343	2765	3137	2347	3090	2172	1990	1794	1858	2622	1864	Swi5	2	32168828	32178087	-	5551	protein_coding	SWI5 recombination repair homolog (yeast) [Source:MGI Symbol;Acc:MGI:1920181]	-
ENSMUSG00000060002	2074	2840	2556	2036	2198	2507	1884	2845	2927	2374	2416	2120	2323	2620	1795	2337	2088	1939	1903	3288	2695	1890	2443	2287	3261	2671	2091	2419	2742	3407	2220	Chpt1	10	88288607	88339935	-	8324	protein_coding	choline phosphotransferase 1 [Source:MGI Symbol;Acc:MGI:2384841]	-
[truncated: 55,426 more rows]
